# Supplementary material for: Irradiation enhances the malignancy-promoting behaviors of cancer-associated fibroblasts
Source: Front Oncol. 2022 Oct 19;12:965660. doi: 10.3389/fonc.2022.965660 (PMC9627491; doi:10.3389/fonc.2022.965660)
Supplement: Supplementary file 1 [file Table_1.xlsx]

## Sheet: Sheet1
Gene ID	Gene Name	logFC	Pvalue	FDR	NR_def	KEGG Pathway	Pathway ID
NM_201381	PLEC	-10.5396	3.31e-67	1.21e-62	plectin isoform 1c [Homo sapiens]	-	-
NM_203331	CD59	10.0636	2.46e-51	4.47e-47	Homo sapiens CD59 antigen p18-20 (antigen identified by monoclonal antibodies 16.3A5, EJ16, EJ30, EL32 and G344), partial [synthetic construct]	Complement and coagulation cascades;Hematopoietic cell lineage	ko04610,ko04640
NM_183001	SHC1	9.58139	9.27e-42	1.12e-37	shc p66 [Homo sapiens]	Focal adhesion;ErbB signaling pathway;MAPK signaling pathway - fly;Phospholipase D signaling pathway;Ras signaling pathway;Estrogen signaling pathway;Insulin signaling pathway;Prolactin signaling pathway;Chemokine signaling pathway;Natural killer cell mediated cytotoxicity;Neurotrophin signaling pathway	ko04510,ko04012,ko04013,ko04072,ko04014,ko04915,ko04910,ko04917,ko04062,ko04650,ko04722
NM_001278193	GANAB	-11.353	5e-40	4.55e-36	unnamed protein product [Homo sapiens]	Protein processing in endoplasmic reticulum;N-Glycan biosynthesis	ko04141,ko00510
NM_001261454	GPR1	11.0733	4.83e-39	3.51e-35	G-protein coupled receptor 1 [Homo sapiens]	-	-
NM_001164239	DHX16	-10.7671	5.03e-35	3.05e-31	PREDICTED: putative pre-mRNA-splicing factor ATP-dependent RNA helicase DHX16 isoform X2 [Gorilla gorilla gorilla]	Spliceosome	ko03040
NM_207297	MBNL	10.4487	9.36e-34	4.86e-30	muscleblind-like protein 1 isoform g [Homo sapiens]	-	-
NM_015125	SOX5_6_13	-10.4202	4e-32	1.82e-28	protein capicua homolog isoform CIC-S [Homo sapiens]	-	-
NM_173626	SLC26A11	-10.2192	1.76e-30	6.38e-27	PREDICTED: sodium-independent sulfate anion transporter isoform X1 [Pan paniscus]	-	-
NM_001129842	CACNA1C	-10.1616	5.05e-30	1.53e-26	voltage-dependent L-type calcium channel subunit alpha-1C isoform 16 [Homo sapiens]	Calcium signaling pathway;MAPK signaling pathway;cAMP signaling pathway;cGMP - PKG signaling pathway;Adrenergic signaling in cardiomyocytes;Cardiac muscle contraction;Vascular smooth muscle contraction;Aldosterone synthesis and secretion;GnRH signaling pathway;Insulin secretion;Oxytocin signaling pathway;Renin secretion;Circadian entrainment;Cholinergic synapse;Dopaminergic synapse;GABAergic syna…	ko04020,ko04010,ko04024,ko04022,ko04261,ko04260,ko04270,ko04925,ko04912,ko04911,ko04921,ko04924,ko04713,ko04725,ko04728,ko04727,ko04724,ko04720,ko04723,ko04726,ko04742
NM_014659	PPIP5K,VIP	-10.0775	2.56e-29	7.16e-26	inositol hexakisphosphate and diphosphoinositol-pentakisphosphate kinase 1 isoform 2 [Homo sapiens]	Phosphatidylinositol signaling system	ko04070
NM_001682	ATP2B	9.89926	3.07e-29	7.97e-26	plasma membrane calcium-transporting ATPase 1 isoform 1b [Homo sapiens]	Calcium signaling pathway;cAMP signaling pathway;cGMP - PKG signaling pathway;Adrenergic signaling in cardiomyocytes;Pancreatic secretion;Salivary secretion	ko04020,ko04024,ko04022,ko04261,ko04972,ko04970
NM_001346146	FLRT	9.8833	3.85e-29	9.33e-26	PREDICTED: leucine-rich repeat transmembrane protein FLRT2 [Callithrix jacchus]	-	-
NM_147134	NFX1	7.4657	5.77e-29	1.31e-25	transcriptional repressor NF-X1 isoform 3 [Homo sapiens]	-	-
NM_001318219	CEP250,CNAP1	-9.77778	2.32e-28	4.97e-25	centrosome-associated protein CEP250 isoform 1 [Homo sapiens]	-	-
NM_005685	TFII-I,GTF2I	7.9034	1.12e-27	2.14e-24	general transcription factor II-I repeat domain-containing protein 1 isoform 2 [Homo sapiens]	cGMP - PKG signaling pathway;Basal transcription factors	ko04022,ko03022
NM_004238	TRIP12	9.69827	1.22e-27	2.21e-24	PREDICTED: E3 ubiquitin-protein ligase TRIP12 isoform X3 [Gekko japonicus]	Ubiquitin mediated proteolysis	ko04120
NM_002569	FURIN,PCSK3	9.54947	1.76e-26	3.05e-23	furin preproprotein [Homo sapiens]	-	-
NM_000267	NF1	9.42448	1.62e-25	2.46e-22	neurofibromin isoform 2 [Homo sapiens]	MAPK signaling pathway;Ras signaling pathway	ko04010,ko04014
NM_001164098	VCAN,CSPG2	-9.41294	1.62e-25	2.46e-22	versican core protein isoform 4 precursor [Homo sapiens]	Cell adhesion molecules (CAMs)	ko04514
NM_138270	ATRX	9.39033	2.98e-25	4.17e-22	putative DNA dependent ATPase and helicase [Homo sapiens]	-	-
NM_001286242	GTF3C1	4.73256	2.98e-25	4.17e-22	general transcription factor IIIC, polypeptide 1, alpha 220kDa, isoform CRA_a [Homo sapiens]	-	-
NM_001004720	NCK1	-9.37357	3.3e-25	4.44e-22	cytoplasmic protein NCK2 isoform A [Homo sapiens]	ErbB signaling pathway;Axon guidance;T cell receptor signaling pathway	ko04012,ko04360,ko04660
NM_001346363	SF1	-9.21568	5.4e-24	6.14e-21	splicing factor 1, isoform CRA_b, partial [Mus musculus]	-	-
NM_001329910	GPI,pgi	-9.21369	5.4e-24	6.14e-21	glucose-6-phosphate isomerase isoform 3 [Homo sapiens]	Amino sugar and nucleotide sugar metabolism;Glycolysis / Gluconeogenesis;Pentose phosphate pathway;Starch and sucrose metabolism;Carbon metabolism	ko00520,ko00010,ko00030,ko00500,ko01200
NM_000964	NR1B1,RARA	-9.18309	8.51e-24	9.1e-21	PREDICTED: retinoic acid receptor alpha [Ursus maritimus]	Th17 cell differentiation	ko04659
NM_182648	BAZ1A,ACF1	-6.12474	1.07e-23	1.08e-20	PREDICTED: LOW QUALITY PROTEIN: bromodomain adjacent to zinc finger domain protein 1A [Pongo abelii]	-	-
NM_001308225	KRAB	9.18957	1.07e-23	1.08e-20	ZNF521 protein, partial [Homo sapiens]	-	-
NM_001254733	SPTB	-5.08581	1.55e-23	1.48e-20	hypothetical protein [Homo sapiens]	-	-
NM_001172640	CUGBP,BRUNOL,CELF	-9.13265	2.15e-23	2.01e-20	PREDICTED: CUGBP Elav-like family member 1 isoform X2 [Chrysochloris asiatica]	-	-
NM_001135095	TTN	-9.12473	2.43e-23	2.21e-20	fibronectin type III domain-containing protein 3B [Homo sapiens]	-	-
NM_199443	USP4_11_15,UBP12	-9.1224	2.73e-23	2.36e-20	ubiquitin carboxyl-terminal hydrolase 4 isoform b [Homo sapiens]	-	-
NM_001348324	TRIP12	9.10176	4.98e-23	4.02e-20	PREDICTED: E3 ubiquitin-protein ligase TRIP12 isoform X1 [Gekko japonicus]	Ubiquitin mediated proteolysis	ko04120
NR_040243	AMBRA1	9.09966	4.98e-23	4.02e-20	PREDICTED: metallophosphoesterase 1 isoform X4 [Homo sapiens]	Autophagy - animal;Mitophagy - animal	ko04140,ko04137
NM_001169106	FAM21	-9.07833	5.62e-23	4.45e-20	PREDICTED: WASH complex subunit FAM21C isoform X8 [Pan troglodytes]	Endocytosis	ko04144
NM_001288731	DAPK	9.0897	6.35e-23	4.92e-20	Hypothetical protein DKFZp781I035 variant, partial [Homo sapiens]	Autophagy - animal	ko04140
NM_033389	SSH	9.04166	1.34e-22	9.72e-20	protein phosphatase Slingshot homolog 2 isoform 2 [Homo sapiens]	Regulation of actin cytoskeleton;Axon guidance	ko04810,ko04360
NM_001287441	PHF17,JADE1	-9.02411	1.52e-22	1.08e-19	PREDICTED: protein Jade-1 isoform X1 [Papio anubis]	-	-
NM_001172086	PEX2,PXMP3	9.01418	2.22e-22	1.52e-19	PREDICTED: peroxisome biogenesis factor 2 [Macaca fascicularis]	Peroxisome	ko04146
NM_001129731	TRIO	-8.99782	2.22e-22	1.52e-19	puratrophin-1 isoform 2 [Homo sapiens]	-	-
NM_002222	ITPR1	8.97384	4.22e-22	2.84e-19	inositol 1,4,5-trisphosphate receptor type 1 isoform 2 [Homo sapiens]	Apoptosis;Oocyte meiosis;Gap junction;Autophagy - animal;Apelin signaling pathway;Calcium signaling pathway;Phosphatidylinositol signaling system;cGMP - PKG signaling pathway;Vascular smooth muscle contraction;Gastric acid secretion;Pancreatic secretion;Salivary secretion;Aldosterone synthesis and secretion;Estrogen signaling pathway;Glucagon signaling pathway;GnRH signaling pathway;Oxytocin sign…	ko04210,ko04114,ko04540,ko04140,ko04371,ko04020,ko04070,ko04022,ko04270,ko04971,ko04972,ko04970,ko04925,ko04915,ko04922,ko04912,ko04921,ko04924,ko04918,ko04713,ko04621,ko04611,ko04725,ko04728,ko04724,ko04730,ko04720,ko04723,ko04726,ko04750,ko04745
NM_006731	AMBRA1	-8.92918	7.14e-22	4.67e-19	fukutin isoform a [Homo sapiens]	Autophagy - animal;Mitophagy - animal	ko04140,ko04137
NR_033404	BMP1,TLD	-5.60357	7.19e-22	4.67e-19	PREDICTED: bone morphogenetic protein 1 isoform X2 [Chlorocebus sabaeus]	-	-
NM_001331164	L3HYPDH	-5.4069	8.39e-22	5.36e-19	trans-3-hydroxy-L-proline dehydratase isoform c [Homo sapiens]	Arginine and proline metabolism	ko00330
NM_001007026	DRPLA	-8.89497	1.22e-21	7.65e-19	PREDICTED: atrophin-1 isoform X1 [Macaca nemestrina]	-	-
NM_001024943	argH,ASL	-4.88573	1.29e-21	7.96e-19	Homo sapiens argininosuccinate lyase, partial [synthetic construct]	Alanine, aspartate and glutamate metabolism;Arginine biosynthesis;Biosynthesis of amino acids	ko00250,ko00220,ko01230
NM_001193572	CSRP	8.89445	1.6e-21	9.7e-19	cysteine and glycine-rich protein 1, isoform CRA_a, partial [Mus musculus]	-	-
NM_144624	UHMK1,KIS	8.8698	2.42e-21	1.39e-18	PREDICTED: serine/threonine-protein kinase Kist isoform X2 [Mandrillus leucophaeus]	-	-
NM_001146706	KDM5,JARID1	-8.8572	2.42e-21	1.39e-18	lysine-specific demethylase 5D isoform 3 [Homo sapiens]	-	-
NM_001321079	EZH1	-8.85013	2.42e-21	1.39e-18	histone-lysine N-methyltransferase EZH1 isoform 2 [Homo sapiens]	Lysine degradation	ko00310
NM_001330439	SMARCD	-8.83877	3.19e-21	1.78e-18	PREDICTED: SWI/SNF-related matrix-associated actin-dependent regulator of chromatin subfamily D member 2 [Macaca fascicularis]	-	-
NM_014775	SFI1	-8.83582	3.19e-21	1.78e-18	protein SFI1 homolog isoform b [Homo sapiens]	-	-
NM_133331	WHSC1,MMSET,NSD2	8.84376	3.67e-21	2.02e-18	histone-lysine N-methyltransferase NSD2 isoform 1 [Homo sapiens]	Lysine degradation	ko00310
NM_001291858	IGF1R	8.8174	6.46e-21	3.4e-18	insulin-like growth factor 1 receptor isoform 2 precursor [Homo sapiens]	Oocyte meiosis;Adherens junction;Focal adhesion;Signaling pathways regulating pluripotency of stem cells;Autophagy - animal;Endocytosis;AMPK signaling pathway;FoxO signaling pathway;HIF-1 signaling pathway;PI3K-Akt signaling pathway;Rap1 signaling pathway;Ras signaling pathway;mTOR signaling pathway;Longevity regulating pathway - mammal;Longevity regulating pathway - multiple species;Ovarian Ster…	ko04114,ko04520,ko04510,ko04550,ko04140,ko04144,ko04152,ko04068,ko04066,ko04151,ko04015,ko04014,ko04150,ko04211,ko04213,ko04913,ko04914,ko04730
NM_199190	LARP4	8.81122	6.46e-21	3.4e-18	la-related protein 4 isoform c [Homo sapiens]	-	-
NM_001265612	CNOT1,NOT1	-8.76889	9.94e-21	5.09e-18	CCR4-NOT transcription complex subunit 1 isoform c [Homo sapiens]	RNA degradation	ko03018
NM_003743	NCOA1,SRC1,KAT13A	7.14728	1.3e-20	6.55e-18	nuclear receptor coactivator 1 isoform 1 [Homo sapiens]	Thyroid hormone signaling pathway	ko04919
NM_003109	SP1	-8.74685	1.33e-20	6.62e-18	PREDICTED: transcription factor Sp1 isoform X1 [Propithecus coquereli]	Mitophagy - animal;TGF-beta signaling pathway;Estrogen signaling pathway	ko04137,ko04350,ko04915
NM_001322006	PMS2	-7.13391	1.5e-20	7.38e-18	mismatch repair endonuclease PMS2 isoform c [Homo sapiens]	Fanconi anemia pathway;Mismatch repair	ko03460,ko03430
NM_001160308	SETDB2	8.72604	2.4e-20	1.16e-17	histone-lysine N-methyltransferase SETDB2 isoform b [Homo sapiens]	Lysine degradation	ko00310
NR_110313	IDUA	8.71051	3.77e-20	1.76e-17	Chain A, Human Alpha-l-iduronidase	Lysosome;Glycosaminoglycan degradation	ko04142,ko00531
NM_001127321	CBX5,HP1A	8.69481	4.39e-20	2.02e-17	Chromobox protein like protein 5 [Pteropus alecto]	-	-
NM_001329477	pcp	8.69235	5.11e-20	2.32e-17	pyroglutamyl-peptidase 1 isoform 1 [Homo sapiens]	-	-
NM_001144765	AMBRA1	5.52067	6.5e-20	2.92e-17	RecName: Full=Exophilin-5; AltName: Full=Synaptotagmin-like protein homolog lacking C2 domains b; Short=SlaC2-b; Short=Slp homolog lacking C2 domains b	Autophagy - animal;Mitophagy - animal	ko04140,ko04137
NM_001042734	SEC24	-8.64382	6.95e-20	3.08e-17	protein transport protein Sec24B isoform b [Homo sapiens]	Protein processing in endoplasmic reticulum	ko04141
NM_001348325	TRIP12	8.64994	9.48e-20	4.1e-17	PREDICTED: E3 ubiquitin-protein ligase TRIP12 isoform X1 [Gekko japonicus]	Ubiquitin mediated proteolysis	ko04120
NM_001300908	SUV420H	-8.62045	1.11e-19	4.63e-17	histone-lysine N-methyltransferase KMT5B isoform 1 [Homo sapiens]	Lysine degradation	ko00310
NM_001167819	FHL1,SLIM1	-8.6114	1.11e-19	4.63e-17	unnamed protein product [Homo sapiens]	Jak-STAT signaling pathway	ko04630
NM_207293	MBNL	8.63422	1.3e-19	5.24e-17	muscleblind-like protein 1 isoform c [Homo sapiens]	-	-
NM_001276294	CEP97	8.63058	1.3e-19	5.24e-17	PREDICTED: nischarin isoform X2 [Chlorocebus sabaeus]	-	-
NM_001161504	E1.2.1.88	-8.60214	1.3e-19	5.24e-17	delta-1-pyrroline-5-carboxylate dehydrogenase, mitochondrial isoform a precursor [Homo sapiens]	Alanine, aspartate and glutamate metabolism;Arginine and proline metabolism	ko00250,ko00330
NM_173175	PTK2B,FAK2	-8.56701	2.46e-19	9.81e-17	protein-tyrosine kinase 2-beta isoform b [Homo sapiens]	Calcium signaling pathway;Phospholipase D signaling pathway;GnRH signaling pathway;Chemokine signaling pathway;Leukocyte transendothelial migration;Natural killer cell mediated cytotoxicity	ko04020,ko04072,ko04912,ko04062,ko04670,ko04650
NM_001304531	PRKAG	8.57278	3.4e-19	1.34e-16	PRKAG2 protein, partial [Homo sapiens]	Tight junction;AMPK signaling pathway;Apelin signaling pathway;FoxO signaling pathway;Longevity regulating pathway - mammal;Longevity regulating pathway - multiple species;Adipocytokine signaling pathway;Glucagon signaling pathway;Insulin signaling pathway;Oxytocin signaling pathway;Circadian rhythm	ko04530,ko04152,ko04371,ko04068,ko04211,ko04213,ko04920,ko04922,ko04910,ko04921,ko04710
NM_001164346	ZBTB20,HOF,DPZF	6.17708	4.06e-19	1.59e-16	zinc finger and BTB domain-containing protein 20 isoform 1 [Homo sapiens]	-	-
NM_001297704	LPHN2	8.54911	4.71e-19	1.82e-16	adhesion G protein-coupled receptor L2 isoform 1 preproprotein [Homo sapiens]	-	-
NM_001256095	MYH	-8.51497	5.56e-19	2.11e-16	PREDICTED: myosin-10 isoform X2 [Homo sapiens]	Tight junction	ko04530
NM_001894	CSNK1E	8.52505	6.56e-19	2.41e-16	casein kinase 1, epsilon, partial [synthetic construct]	FoxO signaling pathway;Hedgehog signaling pathway;Hedgehog signaling pathway - fly;Hippo signaling pathway;Hippo signaling pathway - multiple species;Hippo signaling pathway -fly;Wnt signaling pathway;Circadian rhythm;Circadian rhythm - fly	ko04068,ko04340,ko04341,ko04390,ko04392,ko04391,ko04310,ko04710,ko04711
NM_001135047	JDP2	-8.50595	6.56e-19	2.41e-16	jun dimerization protein 2 isoform b [Homo sapiens]	-	-
NM_001267548	ARFRP1	-8.50229	6.56e-19	2.41e-16	ADP-ribosylation factor related protein 1, partial [synthetic construct]	-	-
NM_133335	WHSC1,MMSET,NSD2	8.51441	9.18e-19	3.27e-16	histone-lysine N-methyltransferase NSD2 isoform 1 [Homo sapiens]	Lysine degradation	ko00310
NM_001291418	UTX,UTY	8.50171	9.18e-19	3.27e-16	lysine-specific demethylase 6A isoform 5 [Homo sapiens]	-	-
NM_001244812	FOXP	8.46854	1.81e-18	6.28e-16	PAX5/FOXP1 fusion protein [Homo sapiens]	-	-
NM_001042496	SLC12A4_5_6,KCC	8.46461	1.81e-18	6.28e-16	solute carrier family 12 member 6 isoform a [Homo sapiens]	-	-
NM_003938	AP3D	8.45037	2.16e-18	7.2e-16	Adapter-related protein complex 3 delta 1 subunit variant, partial [Homo sapiens]	Lysosome	ko04142
NM_172211	CSF1,MCSF	-8.42504	2.16e-18	7.2e-16	colony stimulating factor 1 (macrophage), isoform CRA_e [Homo sapiens]	PI3K-Akt signaling pathway;Rap1 signaling pathway;Ras signaling pathway;TNF signaling pathway;Cytokine-cytokine receptor interaction;Osteoclast differentiation;Hematopoietic cell lineage	ko04151,ko04015,ko04014,ko04668,ko04060,ko04380,ko04640
NM_001199185	E3.6.3.8	-8.42255	2.16e-18	7.2e-16	calcium-transporting ATPase type 2C member 1 isoform 1c [Homo sapiens]	-	-
NM_001005914	SEMA3	8.44194	2.57e-18	8.41e-16	semaphorin-3B isoform 2 precursor [Homo sapiens]	Axon guidance	ko04360
NR_073055	SLC16A7	8.43911	2.57e-18	8.41e-16	PREDICTED: monocarboxylate transporter 2 isoform X1 [Homo sapiens]	-	-
NM_001318121	adk,AK	-8.41293	3.06e-18	9.84e-16	adenylate kinase 1, partial [synthetic construct]	Thiamine metabolism;Purine metabolism	ko00730,ko00230
NM_001324381	PARG	8.41184	4.35e-18	1.36e-15	poly(ADP-ribose) glycohydrolase [Homo sapiens]	-	-
NM_017743	DPP8	-8.38611	4.35e-18	1.36e-15	PREDICTED: dipeptidyl peptidase 8 isoform X7 [Pan troglodytes]	-	-
NM_001135037	AMBRA1	-8.3831	4.35e-18	1.36e-15	PREDICTED: microfibril-associated glycoprotein 3 isoform X1 [Gorilla gorilla gorilla]	Autophagy - animal;Mitophagy - animal	ko04140,ko04137
NM_014869	IQSEC	8.38314	6.22e-18	1.9e-15	IQ motif and SEC7 domain-containing protein 1 isoform b [Homo sapiens]	Endocytosis	ko04144
NM_001098416	HDAC7	8.38071	6.22e-18	1.9e-15	histone deacetylase 7 isoform d [Homo sapiens]	-	-
NM_001304484	FGD4	-8.35264	6.22e-18	1.9e-15	PREDICTED: FYVE, RhoGEF and PH domain-containing protein 4 isoform X9 [Homo sapiens]	-	-
NM_001177984	SCN8A	4.26568	6.97e-18	2.11e-15	sodium channel protein type 8 subunit alpha isoform 2 [Homo sapiens]	-	-
NM_001321156	METTL6	8.36452	7.44e-18	2.24e-15	methyltransferase-like protein 8 isoform 2 precursor [Homo sapiens]	-	-
NM_001308143	PHF17,JADE1	8.3636	8.92e-18	2.64e-15	protein Jade-2 isoform 4 [Homo sapiens]	-	-
NR_047581	RPC5,POLR3E	-8.33259	8.92e-18	2.64e-15	unnamed protein product [Homo sapiens]	RNA polymerase;Purine metabolism;Pyrimidine metabolism;Cytosolic DNA-sensing pathway	ko03020,ko00230,ko00240,ko04623
NM_022977	ACSL,fadD	5.27946	1.07e-17	3.14e-15	PREDICTED: long-chain-fatty-acid--CoA ligase 4 isoform X1 [Dasypus novemcinctus]	Ferroptosis;Quorum sensing;Peroxisome;Fatty acid biosynthesis;Fatty acid degradation;Fatty acid metabolism;Adipocytokine signaling pathway;PPAR signaling pathway	ko04216,ko02024,ko04146,ko00061,ko00071,ko01212,ko04920,ko03320
NM_006053	ATPeV0A,ATP6N	-8.2965	1.55e-17	4.46e-15	V-type proton ATPase 116 kDa subunit a isoform 3 isoform a [Homo sapiens]	Lysosome;Phagosome;Oxidative phosphorylation;Collecting duct acid secretion;Synaptic vesicle cycle	ko04142,ko04145,ko00190,ko04966,ko04721
NM_001173480	ARHGEF4,ASEF	8.31802	1.86e-17	5.33e-15	Rho guanine nucleotide exchange factor 9 [Fukomys damarensis]	Regulation of actin cytoskeleton	ko04810
NM_001164097	VCAN,CSPG2	3.52377	2.34e-17	6.61e-15	versican core protein isoform 3 precursor [Homo sapiens]	Cell adhesion molecules (CAMs)	ko04514
NM_001174125	SLC11A,NRAMP	8.2656	3.27e-17	8.82e-15	natural resistance-associated macrophage protein 2 isoform 1 [Homo sapiens]	Lysosome	ko04142
NM_006955	KRAB	-8.25784	3.27e-17	8.82e-15	zinc finger protein 11B [Homo sapiens]	-	-
NM_001079881	PKD	-8.25371	3.27e-17	8.82e-15	RecName: Full=Serine/threonine-protein kinase D2; AltName: Full=nPKC-D2	Rap1 signaling pathway;Aldosterone synthesis and secretion	ko04015,ko04925
NM_001199319	PEX26	-8.25364	3.27e-17	8.82e-15	peroxisome assembly protein 26 isoform b [Homo sapiens]	Peroxisome	ko04146
NM_001301026	TJP1,ZO1	-8.25089	3.27e-17	8.82e-15	tight junction protein ZO-1 isoform d [Homo sapiens]	Adherens junction;Gap junction;Tight junction	ko04520,ko04540,ko04530
NM_001348329	TRIP12	-8.23828	3.96e-17	1.05e-14	PREDICTED: E3 ubiquitin-protein ligase TRIP12 isoform X1 [Gekko japonicus]	Ubiquitin mediated proteolysis	ko04120
NM_052896	CSMD	8.24265	4.8e-17	1.26e-14	CUB and sushi domain-containing protein 2 isoform 2 [Homo sapiens]	-	-
NM_004563	E4.1.1.32,pckA,PCK	4.01353	5.18e-17	1.35e-14	RecName: Full=Phosphoenolpyruvate carboxykinase [GTP], mitochondrial; Short=PEPCK-M; Flags: Precursor	AMPK signaling pathway;FoxO signaling pathway;PI3K-Akt signaling pathway;Citrate cycle (TCA cycle);Glycolysis / Gluconeogenesis;Pyruvate metabolism;Adipocytokine signaling pathway;Glucagon signaling pathway;Insulin signaling pathway;PPAR signaling pathway;Proximal tubule bicarbonate reclamation	ko04152,ko04068,ko04151,ko00020,ko00010,ko00620,ko04920,ko04922,ko04910,ko03320,ko04964
NM_001320155	CCNT	-8.2144	5.82e-17	1.5e-14	hypothetical protein SB138 isoform YLJ001 [Homo sapiens]	-	-
NM_194314	ZBTB41	-8.20794	5.82e-17	1.5e-14	zinc finger and BTB domain-containing protein 41 [Homo sapiens]	-	-
NM_001330360	POLA1	-8.20491	7.07e-17	1.81e-14	PREDICTED: DNA polymerase alpha catalytic subunit [Chlorocebus sabaeus]	DNA replication;Purine metabolism;Pyrimidine metabolism	ko03030,ko00230,ko00240
NM_001270405	KCNE1	8.2162	8.59e-17	2.17e-14	PREDICTED: potassium voltage-gated channel subfamily E member 1 isoform X1 [Macaca nemestrina]	Adrenergic signaling in cardiomyocytes	ko04261
NM_001190709	COL5AS	8.20669	8.59e-17	2.17e-14	collagen type XI alpha-1 [Homo sapiens]	Protein digestion and absorption	ko04974
NM_001128149	ATXN7,SCA7	-8.17498	1.05e-16	2.57e-14	ataxin-7 isoform c [Homo sapiens]	-	-
NM_001278192	GANAB	-8.16428	1.05e-16	2.57e-14	neutral alpha-glucosidase AB isoform 3 precursor [Homo sapiens]	Protein processing in endoplasmic reticulum;N-Glycan biosynthesis	ko04141,ko00510
NM_001001937	ATPeF1A,ATP5A1,ATP1	8.19303	1.27e-16	3.09e-14	PREDICTED: ATP synthase subunit alpha, mitochondrial [Chlorocebus sabaeus]	Oxidative phosphorylation	ko00190
NM_052821	WDR5,SWD3,CPS30	-8.1478	1.27e-16	3.09e-14	hypothetical protein, partial [Homo sapiens]	-	-
NM_001130984	DYSF	-4.67004	1.9e-16	4.52e-14	dysferlin isoform 5 [Homo sapiens]	-	-
NM_001284343	FKBP9_10	-8.1319	1.9e-16	4.52e-14	peptidyl-prolyl cis-trans isomerase FKBP9 isoform 3 [Homo sapiens]	-	-
NM_001204415	CTSB	-8.10561	2.85e-16	6.61e-14	tubulointerstitial nephritis antigen-like isoform 1 precursor [Homo sapiens]	Apoptosis;Autophagy - animal;Lysosome;Renin secretion;Antigen processing and presentation;NOD-like receptor signaling pathway	ko04210,ko04140,ko04142,ko04924,ko04612,ko04621
NM_001134999	FERMT2,KIND2	-8.10121	2.85e-16	6.61e-14	PREDICTED: fermitin family homolog 2 isoform X3 [Bubalus bubalis]	-	-
NM_001256278	RAB34	-5.81782	4.18e-16	9.56e-14	ras-related protein Rab-34 isoform 7 [Homo sapiens]	-	-
NM_001330124	CNTROB	8.09445	5.3e-16	1.2e-13	centrobin isoform gamma [Homo sapiens]	-	-
NM_001303428	PIK3R	-8.05234	6.53e-16	1.46e-13	hypothetical protein, partial [Homo sapiens]	Apoptosis;Regulation of actin cytoskeleton;Focal adhesion;Signaling pathways regulating pluripotency of stem cells;Autophagy - animal;AMPK signaling pathway;ErbB signaling pathway;FoxO signaling pathway;HIF-1 signaling pathway;Jak-STAT signaling pathway;PI3K-Akt signaling pathway;Phosphatidylinositol signaling system;Phospholipase D signaling pathway;Rap1 signaling pathway;Ras signaling pathway;S…	ko04210,ko04810,ko04510,ko04550,ko04140,ko04152,ko04012,ko04068,ko04066,ko04630,ko04151,ko04070,ko04072,ko04015,ko04014,ko04071,ko04668,ko04370,ko04024,ko04150,ko04211,ko04213,ko04360,ko04380,ko04973,ko04915,ko04910,ko04914,ko04917,ko04923,ko04919,ko04960,ko04662,ko04062,ko04664,ko04666,ko04670,ko04650,ko04611,ko04660,ko04620,ko04725,ko04722,ko04750
NM_001184742	ZBTB33,KAISO	-8.05202	6.53e-16	1.46e-13	transcriptional regulator Kaiso [Homo sapiens]	-	-
NM_001166359	glyA,SHMT	-8.02877	8.06e-16	1.75e-13	Homo sapiens serine hydroxymethyltransferase 2 (mitochondrial), partial [synthetic construct]	Glycine, serine and threonine metabolism;Glyoxylate and dicarboxylate metabolism;Methane metabolism;One carbon pool by folate;Cyanoamino acid metabolism;Biosynthesis of amino acids;Carbon metabolism	ko00260,ko00630,ko00680,ko00670,ko00460,ko01230,ko01200
NM_001243313	FU	-8.0273	8.06e-16	1.75e-13	serine/threonine-protein kinase 36 isoform 2 [Homo sapiens]	Hedgehog signaling pathway - fly	ko04341
NM_001242366	SLC46A1_3	-8.02056	9.96e-16	2.14e-13	proton-coupled folate transporter isoform 2 [Homo sapiens]	-	-
NM_001321100	PGAP1	-8.01462	9.96e-16	2.14e-13	GPI inositol-deacylase isoform 1 [Homo sapiens]	Glycosylphosphatidylinositol(GPI)-anchor biosynthesis	ko00563
NR_045209	DLST,sucB	8.0349	1.23e-15	2.61e-13	dihydrolipoyllysine-residue succinyltransferase component of 2-oxoglutarate dehydrogenase complex, mitochondrial isoform B [Alligator mississippiensis]	Lysine degradation;Citrate cycle (TCA cycle);Carbon metabolism	ko00310,ko00020,ko01200
NM_001048173	mutY	-7.99667	1.53e-15	3.21e-13	adenine DNA glycosylase isoform 2 [Homo sapiens]	Base excision repair	ko03410
NM_001300823	KRAB	-7.97756	1.9e-15	3.9e-13	PREDICTED: PR domain zinc finger protein 5 [Sus scrofa]	-	-
NM_001195001	PTPRU	-7.97513	1.9e-15	3.9e-13	receptor-type tyrosine-protein phosphatase U isoform 4 precursor [Homo sapiens]	-	-
NM_001171944	SUN1_2	-7.96655	1.9e-15	3.9e-13	SUN domain-containing protein 1 isoform c [Homo sapiens]	-	-
NM_015262	FAM21	7.97862	2.36e-15	4.8e-13	PREDICTED: WASH complex subunit FAM21C isoform X2 [Pan troglodytes]	Endocytosis	ko04144
NM_001008563	USP20_33	-7.9622	2.36e-15	4.8e-13	ubiquitin carboxyl-terminal hydrolase 20 [Homo sapiens]	-	-
NM_001178119	ABI2	-3.6339	2.58e-15	5.2e-13	Abl-interactor 1 variant, partial [Homo sapiens]	Regulation of actin cytoskeleton	ko04810
NM_001293290	SPRY4	-7.93606	2.94e-15	5.91e-13	protein sprouty homolog 4 isoform 1 [Homo sapiens]	-	-
NM_001083605	PTCH1	4.54711	3.16e-15	6.32e-13	protein patched homolog 1 isoform L [Homo sapiens]	Hedgehog signaling pathway;Hedgehog signaling pathway - fly;cAMP signaling pathway;Axon guidance	ko04340,ko04341,ko04024,ko04360
NM_001163297	MARK	7.95538	3.67e-15	7.22e-13	serine/threonine-protein kinase MARK2 isoform f [Homo sapiens]	-	-
NM_001008744	TDP1	-7.92302	3.67e-15	7.22e-13	tyrosyl-DNA phosphodiesterase 1 isoform a [Homo sapiens]	-	-
NM_001170937	TLS,FUS	-6.1913	3.82e-15	7.47e-13	PREDICTED: LOW QUALITY PROTEIN: RNA-binding protein FUS-like [Ictidomys tridecemlineatus]	-	-
NM_001128846	SMARCA2_4	-3.29334	3.85e-15	7.49e-13	PREDICTED: transcription activator BRG1 isoform X7 [Bubalus bubalis]	-	-
NM_134263	SLC26A6	4.05458	4.32e-15	8.35e-13	solute carrier family 26 member 6 isoform 2 [Homo sapiens]	Mineral absorption	ko04978
NM_001286429	ADAMTS9	-7.90923	4.59e-15	8.83e-13	thrombospondin type-1 domain-containing protein 4 isoform 2 precursor [Homo sapiens]	-	-
NM_001040110	NRF1	-5.53593	5.01e-15	9.6e-13	PREDICTED: nuclear respiratory factor 1 isoform X2 [Chlorocebus sabaeus]	Apelin signaling pathway	ko04371
NM_001300865	RANBP3	7.93487	5.75e-15	1.08e-12	ran-binding protein 3 isoform 4 [Homo sapiens]	-	-
NM_001321099	PGAP1	7.92325	5.75e-15	1.08e-12	GPI inositol-deacylase isoform 1 [Homo sapiens]	Glycosylphosphatidylinositol(GPI)-anchor biosynthesis	ko00563
NM_001128627	SPIR	7.9159	5.75e-15	1.08e-12	protein spire homolog 1 isoform b [Homo sapiens]	Dorso-ventral axis formation	ko04320
NM_001177641	DAG1	-7.87645	7.21e-15	1.34e-12	PREDICTED: dystroglycan [Sus scrofa]	ECM-receptor interaction	ko04512
NM_015642	ZBTB20,HOF,DPZF	-7.87236	7.21e-15	1.34e-12	zinc finger and BTB domain-containing protein 20 isoform 1 [Homo sapiens]	-	-
NM_001127667	GSN	-7.8721	7.21e-15	1.34e-12	gelsolin isoform c [Homo sapiens]	Regulation of actin cytoskeleton;Fc gamma R-mediated phagocytosis	ko04810,ko04666
NM_001349072	RHBDD1	7.8876	9.06e-15	1.66e-12	rhomboid-related protein 4 [Homo sapiens]	-	-
NM_001321030	septin-2 isoform X2	7.8864	9.06e-15	1.66e-12	PREDICTED: septin-2 isoform X2 [Mandrillus leucophaeus]	-	-
NM_001258330	EPB41,4.1R	-7.86029	9.06e-15	1.66e-12	PREDICTED: band 4.1-like protein 1 isoform X4 [Mandrillus leucophaeus]	-	-
NM_001282791	PUM	7.8775	1.14e-14	2.05e-12	PREDICTED: pumilio homolog 2 isoform X5 [Myotis davidii]	-	-
NM_001202515	CFLAR,FLIP	-7.83643	1.14e-14	2.05e-12	endonuclease, partial [Paenibacillus amylolyticus]	Apoptosis;Necroptosis;Autophagy - animal;NF-kappa B signaling pathway;TNF signaling pathway	ko04210,ko04217,ko04140,ko04064,ko04668
NM_003624	RANBP3	7.85836	1.44e-14	2.53e-12	ran-binding protein 3 isoform RANBP3-a [Homo sapiens]	-	-
NM_133437	TTN	-7.82412	1.44e-14	2.53e-12	titin isoform IC [Homo sapiens]	-	-
NM_001324025	PDIA3,GRP58	-7.82378	1.44e-14	2.53e-12	PREDICTED: thioredoxin domain-containing protein 11 isoform X3 [Pan troglodytes]	Protein processing in endoplasmic reticulum;Antigen processing and presentation	ko04141,ko04612
NM_145060	AMBRA1	-7.81975	1.44e-14	2.53e-12	spindle and kinetochore-associated protein 1 [Homo sapiens]	Autophagy - animal;Mitophagy - animal	ko04140,ko04137
NM_205863	PARD3	-7.81475	1.82e-14	3.16e-12	partitioning defective 3 homolog B isoform 4 [Homo sapiens]	Adherens junction;Tight junction;Endocytosis;Hippo signaling pathway;Hippo signaling pathway -fly;Rap1 signaling pathway;Neuroactive ligand-receptor interaction;Axon guidance;Chemokine signaling pathway	ko04520,ko04530,ko04144,ko04390,ko04391,ko04015,ko04080,ko04360,ko04062
NM_001271816	DCLRE1A,SNM1A,PSO2	-4.63499	2.03e-14	3.51e-12	DNA cross-link repair 1A protein [Homo sapiens]	-	-
NM_001130981	DYSF	7.83139	2.3e-14	3.91e-12	dysferlin isoform 14 [Homo sapiens]	-	-
NM_001177381	CPEB,ORB	-7.79055	2.3e-14	3.91e-12	CPEB2 protein [Homo sapiens]	Oocyte meiosis;Dorso-ventral axis formation;Progesterone-mediated oocyte maturation	ko04114,ko04320,ko04914
NM_033380	COL4A	-7.78639	2.3e-14	3.91e-12	Collagen, type IV, alpha 5 [Homo sapiens]	Focal adhesion;PI3K-Akt signaling pathway;ECM-receptor interaction;Protein digestion and absorption	ko04510,ko04151,ko04512,ko04974
NM_001005612	EDA	7.81008	2.91e-14	4.75e-12	PREDICTED: ectodysplasin-A [Orycteropus afer afer]	Cytokine-cytokine receptor interaction	ko04060
NM_001320670	KRAB	7.80119	2.91e-14	4.75e-12	zinc finger protein 30 homolog isoform 2 [Homo sapiens]	-	-
NM_001191049	SEC31	7.79497	2.91e-14	4.75e-12	PREDICTED: protein transport protein Sec31A isoform X18 [Chlorocebus sabaeus]	Protein processing in endoplasmic reticulum	ko04141
NR_073446	IARS,ileS	-7.7805	2.91e-14	4.75e-12	isoleucyl-tRNA synthetase [Homo sapiens]	Aminoacyl-tRNA biosynthesis	ko00970
NM_001129979	SYCE1	-7.77148	2.91e-14	4.75e-12	synaptonemal complex central element protein 1-like [Homo sapiens]	-	-
NM_006624	CHD3,MI2A	-7.7697	2.91e-14	4.75e-12	zinc finger MYND domain-containing protein 11 isoform a [Homo sapiens]	-	-
NM_001291876	TACC2	-7.7681	2.91e-14	4.75e-12	transforming acidic coiled-coil-containing protein 2 isoform e [Homo sapiens]	-	-
NM_001284281	SMEK,PPP4R3	-7.76468	3.7e-14	5.98e-12	serine/threonine-protein phosphatase 4 regulatory subunit 3A isoform 3 [Homo sapiens]	Longevity regulating pathway - worm;Glucagon signaling pathway	ko04212,ko04922
NM_001040424	KRAB	-5.37143	3.98e-14	6.4e-12	PREDICTED: PR domain zinc finger protein 15 isoform X2 [Chlorocebus sabaeus]	-	-
NM_001321514	septin-10 isoform 1	7.7775	4.71e-14	7.32e-12	septin-10 isoform 1 [Homo sapiens]	-	-
NM_001297419	RAD52	7.76069	4.71e-14	7.32e-12	DNA repair protein RAD52 homolog isoform a [Homo sapiens]	Homologous recombination	ko03440
NM_001012427	FOXP	-7.74512	4.71e-14	7.32e-12	forkhead box protein P4 isoform 3 [Homo sapiens]	-	-
NM_001164386	RAPGEF6,PDZGEF2	-7.7374	4.71e-14	7.32e-12	rap guanine nucleotide exchange factor 6 isoform 1 [Homo sapiens]	Tight junction;Rap1 signaling pathway	ko04530,ko04015
NM_001204506	dgkA,DGK	-7.7374	4.71e-14	7.32e-12	diacylglycerol kinase eta isoform 2 [Homo sapiens]	Phosphatidylinositol signaling system;Phospholipase D signaling pathway;Glycerolipid metabolism;Glycerophospholipid metabolism	ko04070,ko04072,ko00561,ko00564
NM_001162427	TSC1	-7.73707	4.71e-14	7.32e-12	hamartin isoform 4 [Homo sapiens]	Autophagy - animal;AMPK signaling pathway;PI3K-Akt signaling pathway;Phospholipase D signaling pathway;mTOR signaling pathway;Longevity regulating pathway - mammal;Insulin signaling pathway	ko04140,ko04152,ko04151,ko04072,ko04150,ko04211,ko04910
NM_001164385	STAU	-7.72428	4.71e-14	7.32e-12	PREDICTED: double-stranded RNA-binding protein Staufen homolog 2 isoform X2 [Cercocebus atys]	-	-
NM_001278055	SACS	-5.36718	4.83e-14	7.48e-12	PREDICTED: sacsin isoform X4 [Pan troglodytes]	-	-
NM_001387	DPYSL2,CRMP2	3.39133	5.15e-14	7.93e-12	dihydropyrimidinase-related protein 3 isoform 2 [Homo sapiens]	Axon guidance	ko04360
NM_001306215	KRAB	-7.71842	6.01e-14	9.18e-12	PREDICTED: zinc finger protein 827 isoform X1 [Gorilla gorilla gorilla]	-	-
NM_001348330	TRIP12	3.95391	6.58e-14	1e-11	PREDICTED: E3 ubiquitin-protein ligase TRIP12 isoform X1 [Gekko japonicus]	Ubiquitin mediated proteolysis	ko04120
NM_203446	INPP5B_F	-3.54962	7.61e-14	1.13e-11	synaptojanin-1 isoform a [Homo sapiens]	Phosphatidylinositol signaling system;Inositol phosphate metabolism	ko04070,ko00562
NM_001319072	INPP5B_F	7.73451	7.68e-14	1.13e-11	phosphatidylinositide phosphatase SAC1 isoform 2 [Homo sapiens]	Phosphatidylinositol signaling system;Inositol phosphate metabolism	ko04070,ko00562
NM_001306070	MBNL	7.7225	7.68e-14	1.13e-11	muscleblind-like protein 2 isoform 4 [Homo sapiens]	-	-
NM_001127372	KRAB	-7.70988	7.68e-14	1.13e-11	zinc finger protein 84 [Pongo abelii]	-	-
NM_001278525	REST	-7.70045	7.68e-14	1.13e-11	zinc finger protein 518A isoform a [Homo sapiens]	Signaling pathways regulating pluripotency of stem cells	ko04550
NM_001320987	TRIM37,MUL	-7.70025	7.68e-14	1.13e-11	PREDICTED: E3 ubiquitin-protein ligase TRIM37 isoform X9 [Homo sapiens]	Ubiquitin mediated proteolysis	ko04120
NM_001322004	PMS2	7.71203	9.83e-14	1.42e-11	mismatch repair endonuclease PMS2 isoform a [Homo sapiens]	Fanconi anemia pathway;Mismatch repair	ko03460,ko03430
NM_001178094	E2.6.1.42,ilvE	7.70794	9.83e-14	1.42e-11	branched-chain-amino-acid aminotransferase, cytosolic isoform 5 [Homo sapiens]	Cysteine and methionine metabolism;Valine, leucine and isoleucine biosynthesis;Valine, leucine and isoleucine degradation;Pantothenate and CoA biosynthesis;2-Oxocarboxylic acid metabolism;Biosynthesis of amino acids	ko00270,ko00290,ko00280,ko00770,ko01210,ko01230
NM_153013	ppnK,NADK	7.70362	9.83e-14	1.42e-11	PREDICTED: NAD kinase 2, mitochondrial isoform X2 [Equus przewalskii]	Nicotinate and nicotinamide metabolism	ko00760
NM_001199455	BRD2	-7.69558	9.83e-14	1.42e-11	PREDICTED: bromodomain-containing protein 2 isoform X1 [Eptesicus fuscus]	-	-
NM_001143963	L1CAM	-7.68471	9.83e-14	1.42e-11	neural cell adhesion molecule L1 isoform 3 precursor [Homo sapiens]	Cell adhesion molecules (CAMs);Axon guidance	ko04514,ko04360
NM_001323538	CCNF,FBXO1	-4.9474	1.11e-13	1.6e-11	G2/mitotic-specific cyclin F variant, partial [Homo sapiens]	-	-
NM_001165034	RNF182	3.49254	1.13e-13	1.61e-11	E3 ubiquitin-protein ligase RNF182 [Homo sapiens]	-	-
NM_001204401	XIAP,BIRC4	7.70637	1.26e-13	1.77e-11	PREDICTED: E3 ubiquitin-protein ligase XIAP isoform X1 [Pongo abelii]	Apoptosis;Apoptosis - fly;Apoptosis - multiple species;Necroptosis;Focal adhesion;NF-kappa B signaling pathway;Ubiquitin mediated proteolysis;NOD-like receptor signaling pathway	ko04210,ko04214,ko04215,ko04217,ko04510,ko04064,ko04120,ko04621
NM_001256423	ARHGAP1,CDC42GAP	7.69717	1.26e-13	1.77e-11	PREDICTED: rho GTPase-activating protein 19 isoform X2 [Cercocebus atys]	-	-
NM_001287241	ITM2C,BRI3	7.68885	1.26e-13	1.77e-11	PREDICTED: integral membrane protein 2C [Macaca mulatta]	-	-
NM_001330398	ZBTB40	7.68854	1.26e-13	1.77e-11	zinc finger and BTB domain-containing protein 40 isoform b [Homo sapiens]	-	-
NM_001199162	USP19	-7.66384	1.26e-13	1.77e-11	USP19 protein, partial [Homo sapiens]	-	-
NM_018901	PCDHA	4.36149	1.38e-13	1.93e-11	protocadherin alpha-10 isoform 1 precursor [Homo sapiens]	-	-
NM_001330633	CAST	7.68969	1.62e-13	2.24e-11	calpastatin isoform g [Homo sapiens]	-	-
NM_001283006	KRAB	7.66949	1.62e-13	2.24e-11	zinc finger protein 133 isoform g [Homo sapiens]	-	-
NM_001322896	ABLIM	7.66512	2.09e-13	2.8e-11	PREDICTED: actin-binding LIM protein 1 isoform X14 [Pan paniscus]	Axon guidance	ko04360
NM_001329606	CSNK1G	7.65362	2.09e-13	2.8e-11	PREDICTED: casein kinase I isoform gamma-1 isoform X5 [Propithecus coquereli]	Hedgehog signaling pathway;Hedgehog signaling pathway - fly	ko04340,ko04341
NM_001348336	TRIP12	-7.63281	2.09e-13	2.8e-11	E3 ubiquitin-protein ligase TRIP12, partial [Nestor notabilis]	Ubiquitin mediated proteolysis	ko04120
NM_001144028	POR	-7.63112	2.09e-13	2.8e-11	NADPH-dependent diflavin oxidoreductase 1 isoform c [Homo sapiens]	-	-
NM_001330735	REST	-7.63038	2.09e-13	2.8e-11	zinc finger protein 518A isoform a [Homo sapiens]	Signaling pathways regulating pluripotency of stem cells	ko04550
NM_001271971	htpG,HSP90A	-7.62115	2.09e-13	2.8e-11	PREDICTED: LOW QUALITY PROTEIN: heat shock protein HSP 90-alpha [Rhinopithecus roxellana]	Necroptosis;PI3K-Akt signaling pathway;Protein processing in endoplasmic reticulum;Estrogen signaling pathway;Progesterone-mediated oocyte maturation;Plant-pathogen interaction;Antigen processing and presentation;IL-17 signaling pathway;NOD-like receptor signaling pathway;Th17 cell differentiation	ko04217,ko04151,ko04141,ko04915,ko04914,ko04626,ko04612,ko04657,ko04621,ko04659
NM_001127182	CEP55	-5.38718	2.36e-13	3.15e-11	PREDICTED: centrosomal protein of 55 kDa isoform X1 [Gorilla gorilla gorilla]	-	-
NM_203283	RBPSUH,RBPJK	7.63134	2.7e-13	3.52e-11	recombining binding protein suppressor of hairless isoform 3 [Homo sapiens]	Notch signaling pathway;Th1 and Th2 cell differentiation	ko04330,ko04658
NM_198890	ATG16L	-7.61872	2.7e-13	3.52e-11	autophagy-related protein 16-1 isoform 3 [Homo sapiens]	Autophagy - animal;Autophagy - other eukaryotes;Autophagy - yeast;NOD-like receptor signaling pathway	ko04140,ko04136,ko04138,ko04621
NR_144475	DPH1,dph2	-7.60377	2.7e-13	3.52e-11	DPH2-like 1, partial [synthetic construct]	-	-
NM_032103	PPP1R12B,MYPT2	-7.59298	2.7e-13	3.52e-11	myosin phosphatase targeting/regulatory subunit [Homo sapiens]	Regulation of actin cytoskeleton;Focal adhesion;Vascular smooth muscle contraction;Oxytocin signaling pathway	ko04810,ko04510,ko04270,ko04921
NR_051955	ARFRP1	-5.35975	3.46e-13	4.38e-11	ADP-ribosylation factor-related protein 1 isoform c [Homo sapiens]	-	-
NM_201574	SLC4A3,AE3	7.61535	3.49e-13	4.38e-11	PREDICTED: anion exchange protein 3 isoform X1 [Homo sapiens]	-	-
NM_001291476	DDX52,ROK1	7.61301	3.49e-13	4.38e-11	RecName: Full=Probable ATP-dependent RNA helicase DDX52; AltName: Full=ATP-dependent RNA helicase ROK1-like; AltName: Full=DEAD box protein 52	-	-
NM_001244364	AKAP13	-7.59497	3.49e-13	4.38e-11	rho guanine nucleotide exchange factor 28 isoform 3 [Homo sapiens]	-	-
NM_001284259	KIF20	-7.59296	3.49e-13	4.38e-11	kinesin-like protein KIF20B isoform 1 [Homo sapiens]	-	-
NM_001143785	FES,FPS	-7.5866	3.49e-13	4.38e-11	tyrosine-protein kinase Fes/Fps isoform 4 [Homo sapiens]	Axon guidance	ko04360
NM_152438	DDX11,CHL1,CTF1	-7.58276	3.49e-13	4.38e-11	PREDICTED: probable ATP-dependent DNA helicase DDX11 isoform X10 [Homo sapiens]	-	-
NM_001308430	ndk,NME	-7.58128	3.49e-13	4.38e-11	nucleoside diphosphate kinase 6 isoform 3 [Homo sapiens]	MAPK signaling pathway - plant;Purine metabolism;Pyrimidine metabolism	ko04016,ko00230,ko00240
NM_001287220	SNX15	-7.57901	3.49e-13	4.38e-11	ribosomal protein S6 kinase delta-1 isoform b [Homo sapiens]	-	-
NM_001098211	HRH1	-7.57392	3.49e-13	4.38e-11	histamine H1 receptor [Homo sapiens]	Calcium signaling pathway;Neuroactive ligand-receptor interaction;Inflammatory mediator regulation of TRP channels	ko04020,ko04080,ko04750
NM_001321802	KRAB	3.92288	3.75e-13	4.69e-11	zinc finger protein 343 isoform 5 [Homo sapiens]	-	-
NM_001256858	XIAP,BIRC4	-5.84095	4.23e-13	5.27e-11	E3 ubiquitin-protein ligase RNF34 isoform 3 [Homo sapiens]	Apoptosis;Apoptosis - fly;Apoptosis - multiple species;Necroptosis;Focal adhesion;NF-kappa B signaling pathway;Ubiquitin mediated proteolysis;NOD-like receptor signaling pathway	ko04210,ko04214,ko04215,ko04217,ko04510,ko04064,ko04120,ko04621
NM_001201429	CABIN1	7.61922	4.53e-13	5.52e-11	calcineurin-binding protein cabin-1 isoform b [Homo sapiens]	-	-
NM_001130041	SHC1	7.60313	4.53e-13	5.52e-11	shc p66 [Homo sapiens]	Focal adhesion;ErbB signaling pathway;MAPK signaling pathway - fly;Phospholipase D signaling pathway;Ras signaling pathway;Estrogen signaling pathway;Insulin signaling pathway;Prolactin signaling pathway;Chemokine signaling pathway;Natural killer cell mediated cytotoxicity;Neurotrophin signaling pathway	ko04510,ko04012,ko04013,ko04072,ko04014,ko04915,ko04910,ko04917,ko04062,ko04650,ko04722
NM_001202859	SHC1	7.60313	4.53e-13	5.52e-11	shc p66 [Homo sapiens]	Focal adhesion;ErbB signaling pathway;MAPK signaling pathway - fly;Phospholipase D signaling pathway;Ras signaling pathway;Estrogen signaling pathway;Insulin signaling pathway;Prolactin signaling pathway;Chemokine signaling pathway;Natural killer cell mediated cytotoxicity;Neurotrophin signaling pathway	ko04510,ko04012,ko04013,ko04072,ko04014,ko04915,ko04910,ko04917,ko04062,ko04650,ko04722
NM_001178088	INPP5B_F	7.60117	4.53e-13	5.52e-11	synaptojanin-2 isoform 1 [Homo sapiens]	Phosphatidylinositol signaling system;Inositol phosphate metabolism	ko04070,ko00562
NM_001319184	RNPEP	-7.56301	4.53e-13	5.52e-11	TPA: aminopeptidase B [Homo sapiens]	-	-
NM_001037341	PDE4	7.58411	5.89e-13	7.02e-11	cAMP-specific 3',5'-cyclic phosphodiesterase 4B isoform 1 [Homo sapiens]	cAMP signaling pathway;Purine metabolism	ko04024,ko00230
NM_180976	PPP2R5	7.58086	5.89e-13	7.02e-11	PREDICTED: serine/threonine-protein phosphatase 2A 56 kDa regulatory subunit delta isoform [Chlorocebus sabaeus]	Meiosis - yeast;Oocyte meiosis;AMPK signaling pathway;PI3K-Akt signaling pathway;Sphingolipid signaling pathway;mRNA surveillance pathway;Adrenergic signaling in cardiomyocytes;Dopaminergic synapse	ko04113,ko04114,ko04152,ko04151,ko04071,ko03015,ko04261,ko04728
NM_001319111	AMBRA1	-7.55597	5.89e-13	7.02e-11	nucleolus and neural progenitor protein isoform f [Homo sapiens]	Autophagy - animal;Mitophagy - animal	ko04140,ko04137
NM_001242851	RNF146	-7.54252	5.89e-13	7.02e-11	E3 ubiquitin-protein ligase RNF146 isoform b [Homo sapiens]	-	-
NM_001329765	KRAB	-7.54252	5.89e-13	7.02e-11	PREDICTED: LOW QUALITY PROTEIN: Krueppel-related zinc finger protein 1 [Colobus angolensis palliatus]	-	-
NM_001256468	MYST4,KAT6B	5.38038	6.93e-13	8.21e-11	histone acetyltransferase KAT6B isoform 2 [Homo sapiens]	-	-
NM_001203265	IL17RC,IL17RL	7.55536	7.67e-13	8.97e-11	interleukin-17 receptor C isoform 6 precursor [Homo sapiens]	Cytokine-cytokine receptor interaction;IL-17 signaling pathway	ko04060,ko04657
NM_004904	CREB5,CREBPA	7.55221	7.67e-13	8.97e-11	PREDICTED: cyclic AMP-responsive element-binding protein 5 isoform X2 [Homo sapiens]	AMPK signaling pathway;PI3K-Akt signaling pathway;TNF signaling pathway;cAMP signaling pathway;cGMP - PKG signaling pathway;Longevity regulating pathway - mammal;Adrenergic signaling in cardiomyocytes;Aldosterone synthesis and secretion;Estrogen signaling pathway;Glucagon signaling pathway;Insulin secretion;Thyroid hormone synthesis;Vasopressin-regulated water reabsorption;Cholinergic synapse;Dop…	ko04152,ko04151,ko04668,ko04024,ko04022,ko04211,ko04261,ko04925,ko04915,ko04922,ko04911,ko04918,ko04962,ko04725,ko04728
NM_012296	GAB2	7.55221	7.67e-13	8.97e-11	GRB2-associated-binding protein 2 isoform a [Homo sapiens]	Phospholipase D signaling pathway;Ras signaling pathway;Sphingolipid signaling pathway;Osteoclast differentiation;Fc epsilon RI signaling pathway;Fc gamma R-mediated phagocytosis	ko04072,ko04014,ko04071,ko04380,ko04664,ko04666
NM_001174104	CD14	-7.52152	7.67e-13	8.97e-11	monocyte differentiation antigen CD14 precursor [Homo sapiens]	Regulation of actin cytoskeleton;Phagosome;MAPK signaling pathway;NF-kappa B signaling pathway;Hematopoietic cell lineage;Toll-like receptor signaling pathway	ko04810,ko04145,ko04010,ko04064,ko04640,ko04620
NM_001177643	DAG1	7.54276	1e-12	1.15e-10	PREDICTED: dystroglycan [Sus scrofa]	ECM-receptor interaction	ko04512
NM_001136115	FBXO28	7.53351	1e-12	1.15e-10	PREDICTED: F-box only protein 28 isoform X2 [Otolemur garnettii]	-	-
NM_001308031	FER,TYK3	-7.5075	1e-12	1.15e-10	tyrosine-protein kinase Fer isoform c [Homo sapiens]	-	-
NM_001252043	TAO	-7.50628	1e-12	1.15e-10	serine/threonine-protein kinase TAO2 isoform 3 [Homo sapiens]	MAPK signaling pathway	ko04010
NM_001346387	DPH7,RRT2	-7.49944	1e-12	1.15e-10	diphthine methyltransferase isoform a [Homo sapiens]	-	-
NM_001198633	RUNX1T1,CBFA2T1	-7.49598	1e-12	1.15e-10	protein CBFA2T1 isoform D [Homo sapiens]	-	-
NM_181829	NF2	-7.49504	1e-12	1.15e-10	PREDICTED: merlin isoform X4 [Gorilla gorilla gorilla]	Tight junction;Hippo signaling pathway;Hippo signaling pathway - multiple species;Hippo signaling pathway -fly	ko04530,ko04390,ko04392,ko04391
NM_001251904	APPL1,DIP13A	7.51539	1.31e-12	1.47e-10	DCC-interacting protein 13-beta isoform 2 [Homo sapiens]	Longevity regulating pathway - mammal	ko04211
NM_005312	RAPGEF1,GRF2	-7.4802	1.31e-12	1.47e-10	rap guanine nucleotide exchange factor 1 isoform a [Homo sapiens]	Focal adhesion;Rap1 signaling pathway;Insulin signaling pathway;Neurotrophin signaling pathway	ko04510,ko04015,ko04910,ko04722
NM_001286695	CALM	-7.47858	1.31e-12	1.47e-10	serologically defined breast cancer antigen NY-BR-20, partial [Homo sapiens]	Oocyte meiosis;Apelin signaling pathway;Calcium signaling pathway;MAPK signaling pathway - plant;Phosphatidylinositol signaling system;Rap1 signaling pathway;Ras signaling pathway;cAMP signaling pathway;cGMP - PKG signaling pathway;Adrenergic signaling in cardiomyocytes;Vascular smooth muscle contraction;Gastric acid secretion;Salivary secretion;Aldosterone synthesis and secretion;Estrogen signal…	ko04114,ko04371,ko04020,ko04016,ko04070,ko04015,ko04014,ko04024,ko04022,ko04261,ko04270,ko04971,ko04970,ko04925,ko04915,ko04922,ko04912,ko04910,ko04916,ko04921,ko04924,ko04713,ko04626,ko04728,ko04720,ko04722,ko04750,ko04740,ko04744,ko04745
NM_001318827	TSC2	-7.47858	1.31e-12	1.47e-10	PREDICTED: tuberin isoform X10 [Homo sapiens]	p53 signaling pathway;Autophagy - animal;AMPK signaling pathway;PI3K-Akt signaling pathway;Phospholipase D signaling pathway;mTOR signaling pathway;Longevity regulating pathway - mammal;Insulin signaling pathway;Thyroid hormone signaling pathway	ko04115,ko04140,ko04152,ko04151,ko04072,ko04150,ko04211,ko04910,ko04919
NM_001323282	RBL1	-7.47264	1.31e-12	1.47e-10	PREDICTED: retinoblastoma-like protein 1 isoform X1 [Macaca nemestrina]	Cell cycle;TGF-beta signaling pathway	ko04110,ko04350
NM_001257191	DDX6,RCK,DHH1	3.04626	1.54e-12	1.73e-10	PREDICTED: probable ATP-dependent RNA helicase DDX6 [Eptesicus fuscus]	RNA degradation	ko03018
NM_001145770	GPR56	7.49683	1.72e-12	1.89e-10	adhesion G-protein coupled receptor G1 isoform b precursor [Homo sapiens]	-	-
NM_000481	gcvT,AMT	-7.47398	1.72e-12	1.89e-10	aminomethyltransferase, mitochondrial isoform 1 precursor [Homo sapiens]	Glycine, serine and threonine metabolism;Glyoxylate and dicarboxylate metabolism;One carbon pool by folate;Carbon metabolism	ko00260,ko00630,ko00670,ko01200
NM_014488	RAB30	-7.47132	1.72e-12	1.89e-10	ras-related protein Rab-30 [Homo sapiens]	-	-
NM_001042750	STAG1_2,SCC3,IRR1	-7.46907	1.72e-12	1.89e-10	PREDICTED: cohesin subunit SA-2 [Orcinus orca]	Cell cycle;Cell cycle - yeast;Meiosis - yeast	ko04110,ko04111,ko04113
NM_198269	HIPK	-7.45663	1.72e-12	1.89e-10	unnamed protein product [Homo sapiens]	-	-
NM_177537	MAGED1,NRAGE	-7.44573	1.72e-12	1.89e-10	melanoma-associated antigen D4 isoform 1 [Homo sapiens]	Neurotrophin signaling pathway	ko04722
NM_001321935	FGF	5.9113	1.76e-12	1.92e-10	PREDICTED: fibroblast growth factor 14 isoform X3 [Cercocebus atys]	Regulation of actin cytoskeleton;MAPK signaling pathway;PI3K-Akt signaling pathway;Rap1 signaling pathway;Ras signaling pathway	ko04810,ko04010,ko04151,ko04015,ko04014
NM_012410	CSMD	-3.77485	1.83e-12	2e-10	seizure 6-like protein 2 isoform 1 precursor [Homo sapiens]	-	-
NM_001145158	HBS1	3.90454	1.99e-12	2.17e-10	HBS1-like protein isoform 2 [Homo sapiens]	mRNA surveillance pathway	ko03015
NM_004788	UBE4A	-3.05143	2.2e-12	2.39e-10	ubiquitin conjugation factor E4 A isoform 1 [Homo sapiens]	Ubiquitin mediated proteolysis	ko04120
NM_001012750	ABI2	3.21303	2.23e-12	2.41e-10	Abl-interactor 1 variant, partial [Homo sapiens]	Regulation of actin cytoskeleton	ko04810
NM_001283018	NAPA,SNAPA,SEC17	7.4594	2.26e-12	2.44e-10	beta-soluble NSF attachment protein isoform a [Homo sapiens]	Autophagy - yeast;Synaptic vesicle cycle	ko04138,ko04721
NM_001330784	LMO7,FBXO20	-7.44268	2.26e-12	2.44e-10	LIM and calponin homology domains-containing protein 1 isoform j [Homo sapiens]	Adherens junction	ko04520
NM_153617	SEMA6	7.46396	2.99e-12	3.14e-10	semaphorin-6D isoform 3 precursor [Homo sapiens]	Axon guidance	ko04360
NM_175910	KRAB	7.45065	2.99e-12	3.14e-10	zinc finger protein 493 variant, partial [Homo sapiens]	-	-
NR_104041	SERGEF	-7.40411	2.99e-12	3.14e-10	deafness locus associated putative guanine nucleotide exchange factor [Homo sapiens]	-	-
NM_001303486	PARG	-3.42197	3.23e-12	3.39e-10	poly(ADP-ribose) glycohydrolase [Homo sapiens]	-	-
NM_017563	IL17RD,SEF	3.7218	3.8e-12	3.98e-10	IL-17RD [Homo sapiens]	-	-
NM_001322013	PMS2	7.44268	3.95e-12	4.05e-10	PREDICTED: mismatch repair endonuclease PMS2 isoform X5 [Pan troglodytes]	Fanconi anemia pathway;Mismatch repair	ko03460,ko03430
NM_001244898	PTBP3,ROD1	7.441	3.95e-12	4.05e-10	polypyrimidine tract-binding protein 3 isoform 6 [Homo sapiens]	-	-
NM_001319210	CDC14	7.441	3.95e-12	4.05e-10	dual specificity protein phosphatase CDC14A isoform 4 [Homo sapiens]	Cell cycle;Cell cycle - yeast;Meiosis - yeast	ko04110,ko04111,ko04113
NM_001146282	SRP54,ffh	7.42681	3.95e-12	4.05e-10	signal recognition particle 54 kDa protein isoform 2 [Homo sapiens]	Quorum sensing;Bacterial secretion system;Protein export	ko02024,ko03070,ko03060
NM_001080744	dgkA,DGK	-7.40266	3.95e-12	4.05e-10	diacylglycerol kinase gamma isoform 2 [Homo sapiens]	Phosphatidylinositol signaling system;Phospholipase D signaling pathway;Glycerolipid metabolism;Glycerophospholipid metabolism	ko04070,ko04072,ko00561,ko00564
NM_001270522	MED23	-7.38962	3.95e-12	4.05e-10	mediator of RNA polymerase II transcription subunit 23 isoform d [Homo sapiens]	-	-
NM_001323647	ZEB1_2	-4.26432	4.21e-12	4.3e-10	zinc finger E-box-binding homeobox 1 isoform d [Homo sapiens]	-	-
NM_153047	FYN	-3.49471	4.95e-12	5.04e-10	tyrosine-protein kinase Fyn isoform b [Homo sapiens]	Adherens junction;Focal adhesion;Phospholipase D signaling pathway;Sphingolipid signaling pathway;Axon guidance;Osteoclast differentiation;Fc epsilon RI signaling pathway;Natural killer cell mediated cytotoxicity;Platelet activation;T cell receptor signaling pathway;Cholinergic synapse	ko04520,ko04510,ko04072,ko04071,ko04360,ko04380,ko04664,ko04650,ko04611,ko04660,ko04725
NM_001243787	SMUG1	7.41384	5.24e-12	5.21e-10	single-strand selective monofunctional uracil DNA glycosylase isoform 1 [Homo sapiens]	Base excision repair	ko03410
NM_001198595	AMBRA1	7.41217	5.24e-12	5.21e-10	stonin-1 [Homo sapiens]	Autophagy - animal;Mitophagy - animal	ko04140,ko04137
NM_001346050	TRIM52	7.41058	5.24e-12	5.21e-10	tripartite motif-containing 52 variant, partial [Homo sapiens]	-	-
NM_001279350	REXO4,REX4	-7.38126	5.24e-12	5.21e-10	RNA exonuclease 4 isoform 4 [Homo sapiens]	-	-
NM_001168347	NSUN5,WBSCR20	-7.38023	5.24e-12	5.21e-10	probable 28S rRNA (cytosine-C(5))-methyltransferase isoform 3 [Homo sapiens]	-	-
NM_032097	PCDHGB	-7.37394	5.24e-12	5.21e-10	protocadherin gamma B3 short form protein [Homo sapiens]	-	-
NM_001012454	AMBRA1	-7.37209	5.24e-12	5.21e-10	protein FAM71F2 isoform a [Homo sapiens]	Autophagy - animal;Mitophagy - animal	ko04140,ko04137
NM_001256756	PEX5,PXR1	-7.368	5.24e-12	5.21e-10	PREDICTED: PEX5-related protein isoform X3 [Gorilla gorilla gorilla]	Peroxisome	ko04146
NM_001324141	KRAB	-7.36556	5.24e-12	5.21e-10	zinc finger protein 41 isoform e [Homo sapiens]	-	-
NM_001321420	ARHGDI,RHOGDI	-3.14943	5.27e-12	5.22e-10	rho GDP-dissociation inhibitor 2 [Homo sapiens]	Vasopressin-regulated water reabsorption;Neurotrophin signaling pathway	ko04962,ko04722
NR_138574	L3HYPDH	-5.64464	6.06e-12	5.99e-10	trans-3-hydroxy-L-proline dehydratase isoform c [Homo sapiens]	Arginine and proline metabolism	ko00330
NM_001243089	FOXM	-3.17187	6.35e-12	6.26e-10	forkhead box protein M1 isoform 5 [Homo sapiens]	-	-
NR_048568	ACTR6,ARP6	7.39061	6.97e-12	6.76e-10	PREDICTED: actin-related protein 6 isoform X1 [Trichechus manatus latirostris]	-	-
NM_001168344	KRAB	7.38754	6.97e-12	6.76e-10	ras-responsive element-binding protein 1 isoform 1 [Homo sapiens]	-	-
NM_001303255	AMBRA1	7.384	6.97e-12	6.76e-10	leucine-rich repeat-containing protein 37A3 isoform 2 [Homo sapiens]	Autophagy - animal;Mitophagy - animal	ko04140,ko04137
NM_001316327	PRKCD	7.38098	6.97e-12	6.76e-10	protein kinase C delta type [Homo sapiens]	Autophagy - animal;Vascular smooth muscle contraction;Estrogen signaling pathway;GnRH signaling pathway;Chemokine signaling pathway;Fc gamma R-mediated phagocytosis;NOD-like receptor signaling pathway;Neurotrophin signaling pathway;Inflammatory mediator regulation of TRP channels	ko04140,ko04270,ko04915,ko04912,ko04062,ko04666,ko04621,ko04722,ko04750
NM_001165032	RNF182	-7.35101	6.97e-12	6.76e-10	E3 ubiquitin-protein ligase RNF182 [Homo sapiens]	-	-
NM_001251905	APPL1,DIP13A	-7.35027	6.97e-12	6.76e-10	DCC-interacting protein 13-beta isoform 1 [Homo sapiens]	Longevity regulating pathway - mammal	ko04211
NM_003652	CPZ	3.46004	7.29e-12	7.05e-10	carboxypeptidase Z isoform 2 precursor [Homo sapiens]	-	-
NM_001144942	RAB34	-2.90684	7.32e-12	7.06e-10	unnamed protein product [Homo sapiens]	-	-
NM_001322198	JAK2	5.02456	7.81e-12	7.52e-10	tyrosine-protein kinase JAK2 isoform a [Homo sapiens]	Necroptosis;Signaling pathways regulating pluripotency of stem cells;Jak-STAT signaling pathway;PI3K-Akt signaling pathway;Adipocytokine signaling pathway;Prolactin signaling pathway;Chemokine signaling pathway;Th1 and Th2 cell differentiation;Th17 cell differentiation;Cholinergic synapse	ko04217,ko04550,ko04630,ko04151,ko04920,ko04917,ko04062,ko04658,ko04659,ko04725
NM_001321134	GOSR2,BOS1	7.37623	9.29e-12	8.78e-10	Golgi SNAP receptor complex member 2 isoform F [Homo sapiens]	SNARE interactions in vesicular transport	ko04130
NM_001348428	KRAB	7.36614	9.29e-12	8.78e-10	PREDICTED: zinc finger protein 148 isoform X2 [Pongo abelii]	-	-
NM_001346167	ZKSCAN	-7.33522	9.29e-12	8.78e-10	zinc finger protein 287 isoform a [Homo sapiens]	-	-
NM_001256687	MELK	-7.33501	9.29e-12	8.78e-10	maternal embryonic leucine zipper kinase isoform 3 [Homo sapiens]	-	-
NM_001204137	MBD1	-7.32304	9.29e-12	8.78e-10	PREDICTED: methyl-CpG-binding domain protein 1 isoform X12 [Cebus capucinus imitator]	-	-
NM_197960	DPP8	7.35396	1.24e-11	1.14e-09	dipeptidyl peptidase 8 isoform 3 [Homo sapiens]	-	-
NM_016643	KRAB	7.34966	1.24e-11	1.14e-09	PREDICTED: zinc finger protein 771 isoform X1 [Panthera pardus]	-	-
NM_001193461	msrB	7.34855	1.24e-11	1.14e-09	Methionine-R-sulfoxide reductase B3, mitochondrial [Pteropus alecto]	-	-
NM_001300824	KRAB	7.33953	1.24e-11	1.14e-09	PREDICTED: PR domain zinc finger protein 5 [Sus scrofa]	-	-
NR_130976	KRAB	7.33167	1.24e-11	1.14e-09	zinc finger protein 90 homolog (mouse), isoform CRA_b, partial [Homo sapiens]	-	-
NM_001308002	MEF2C	7.33149	1.24e-11	1.14e-09	MADS box transcription enhancer factor 2, polypeptide C (myocyte enhancer factor 2C), isoform CRA_d [Homo sapiens]	Apelin signaling pathway;MAPK signaling pathway;cGMP - PKG signaling pathway;Oxytocin signaling pathway	ko04371,ko04010,ko04022,ko04921
NM_001267058	CASP7	7.32385	1.24e-11	1.14e-09	PREDICTED: caspase-7 isoform X7 [Pan troglodytes]	Apoptosis;Apoptosis - fly;Apoptosis - multiple species;TNF signaling pathway	ko04210,ko04214,ko04215,ko04668
NM_176801	ADD	-3.19167	1.32e-11	1.21e-09	alpha-adducin [Homo sapiens]	-	-
NM_001114099	CSMD	-4.1682	1.55e-11	1.42e-09	seizure 6-like protein 2 isoform 3 precursor [Homo sapiens]	-	-
NM_001304959	CCDC92	7.31785	1.67e-11	1.51e-09	coiled-coil domain-containing protein 92 isoform 1 [Homo sapiens]	-	-
NM_001130980	DYSF	7.30705	1.67e-11	1.51e-09	dysferlin isoform 13 [Homo sapiens]	-	-
NR_046402	POLD1	7.30585	1.67e-11	1.51e-09	polymerase (DNA directed), delta 1, catalytic subunit 125kDa variant, partial [Homo sapiens]	Base excision repair;DNA replication;Homologous recombination;Mismatch repair;Nucleotide excision repair;Purine metabolism;Pyrimidine metabolism	ko03410,ko03030,ko03440,ko03430,ko03420,ko00230,ko00240
NM_170712	RASSF1	-7.26799	1.67e-11	1.51e-09	ras association domain-containing protein 1 isoform D [Homo sapiens]	Hippo signaling pathway;Hippo signaling pathway - multiple species;Ras signaling pathway	ko04390,ko04392,ko04014
NM_001321358	NRBP	-3.61032	1.81e-11	1.63e-09	PREDICTED: nuclear receptor-binding protein isoform X2 [Pongo abelii]	-	-
NM_001270471	SOCS2,CIS2	-4.19612	2.01e-11	1.81e-09	PREDICTED: LOW QUALITY PROTEIN: suppressor of cytokine signaling 2 [Odobenus rosmarus divergens]	Jak-STAT signaling pathway;Insulin signaling pathway;Prolactin signaling pathway	ko04630,ko04910,ko04917
NM_001288706	IL1R1	7.29879	2.24e-11	1.97e-09	interleukin-1 receptor type 1 isoform 2 precursor [Homo sapiens]	MAPK signaling pathway;NF-kappa B signaling pathway;Cytokine-cytokine receptor interaction;Osteoclast differentiation;Hematopoietic cell lineage;Th17 cell differentiation;Inflammatory mediator regulation of TRP channels	ko04010,ko04064,ko04060,ko04380,ko04640,ko04659,ko04750
NM_175875	SIX5	7.29828	2.24e-11	1.97e-09	RecName: Full=Homeobox protein SIX5; AltName: Full=DM locus-associated homeodomain protein; AltName: Full=Sine oculis homeobox homolog 5	-	-
NM_001136051	PXDN,VPO1	7.29208	2.24e-11	1.97e-09	leucine-rich repeats and immunoglobulin-like domains protein 3 isoform 1 precursor [Homo sapiens]	-	-
NM_020729	ODF2	7.28809	2.24e-11	1.97e-09	outer dense fiber protein 2-like isoform a [Homo sapiens]	-	-
NM_001159587	CD109	7.2853	2.24e-11	1.97e-09	PREDICTED: CD109 antigen, partial [Gorilla gorilla gorilla]	-	-
NM_001102605	guaB	7.28339	2.24e-11	1.97e-09	inosine-5'-monophosphate dehydrogenase 1 isoform c [Homo sapiens]	Purine metabolism;Drug metabolism - other enzymes	ko00230,ko00983
NM_001322449	HNRNPF_H	-7.26038	2.24e-11	1.97e-09	TPA: mCG11326-like [Bos taurus]	-	-
NR_024174	MKNK,MNK	-7.25403	2.24e-11	1.97e-09	PREDICTED: MAP kinase-interacting serine/threonine-protein kinase 1 isoform X12 [Homo sapiens]	HIF-1 signaling pathway;MAPK signaling pathway;Insulin signaling pathway	ko04066,ko04010,ko04910
NR_104255	ATG9	-7.25287	2.24e-11	1.97e-09	PREDICTED: autophagy-related protein 9A isoform X3 [Dasypus novemcinctus]	Autophagy - animal;Autophagy - other eukaryotes;Autophagy - yeast;Mitophagy - animal	ko04140,ko04136,ko04138,ko04137
NM_001271602	HERC3	3.46355	2.38e-11	2.09e-09	probable E3 ubiquitin-protein ligase HERC3 isoform 1 [Homo sapiens]	Ubiquitin mediated proteolysis	ko04120
NM_005596	NFIB	3.16432	2.52e-11	2.21e-09	nuclear factor 1 B-type isoform 3 [Homo sapiens]	-	-
NM_001282391	EPC	4.91061	2.88e-11	2.52e-09	PREDICTED: enhancer of polycomb homolog 1 isoform X2 [Carlito syrichta]	-	-
NM_001330128	MET18,MMS19	7.27683	3.02e-11	2.57e-09	PREDICTED: MMS19 nucleotide excision repair protein homolog isoform X4 [Pan troglodytes]	-	-
NM_001198656	AKAP2	7.26482	3.02e-11	2.57e-09	A-kinase anchor protein 2 isoform 3 [Homo sapiens]	-	-
NM_001314046	IL33	7.25724	3.02e-11	2.57e-09	interleukin-33 isoform d [Homo sapiens]	Necroptosis;Cytosolic DNA-sensing pathway	ko04217,ko04623
NM_001160227	SPG11	7.25369	3.02e-11	2.57e-09	spatacsin isoform 2 [Homo sapiens]	-	-
NM_001321211	HNRNPUL1,E1BAP5	7.24844	3.02e-11	2.57e-09	heterogeneous nuclear ribonucleoprotein U-like protein 1 isoform e [Homo sapiens]	-	-
NM_001784	CD97	7.24844	3.02e-11	2.57e-09	CD97 antigen isoform 2 preproprotein [Homo sapiens]	-	-
NM_001346377	DPH7,RRT2	7.24486	3.02e-11	2.57e-09	diphthine methyltransferase isoform a [Homo sapiens]	-	-
NM_001300964	CDK8_11	-7.23876	3.02e-11	2.57e-09	PREDICTED: cyclin-dependent kinase 19 [Acinonyx jubatus]	-	-
NM_001320006	RACGAP1,Tum	-7.23627	3.02e-11	2.57e-09	rac GTPase-activating protein 1 isoform c [Homo sapiens]	-	-
NM_001282550	BTBD3_6	-7.22871	3.02e-11	2.57e-09	BTBD3 protein, partial [Homo sapiens]	-	-
NM_001008801	KRAB	-7.21377	3.02e-11	2.57e-09	PREDICTED: LOW QUALITY PROTEIN: zinc finger protein 468-like [Rhinopithecus roxellana]	-	-
NM_001190791	KRAB	-3.26531	3.7e-11	3.15e-09	zinc finger protein 317 isoform 2 [Homo sapiens]	-	-
NM_001242883	CARKD	-3.29274	3.87e-11	3.28e-09	ATP-dependent (S)-NAD(P)H-hydrate dehydratase isoform d [Homo sapiens]	-	-
NM_001297721	AMBRA1	7.26121	4.09e-11	3.34e-09	PREDICTED: uncharacterized protein C1orf43 homolog isoform X2 [Manis javanica]	Autophagy - animal;Mitophagy - animal	ko04140,ko04137
NM_023929	ZBTB10,RINZF	7.26121	4.09e-11	3.34e-09	zinc finger and BTB domain-containing protein 10 isoform b [Homo sapiens]	-	-
NM_001242507	E3.5.4.3,guaD	7.23902	4.09e-11	3.34e-09	Chain A, Human Guanine Deaminase (Guad) In Complex With Zinc And Its Product Xanthine.	Purine metabolism	ko00230
NM_001319844	CAPRIN2,EEG1	7.23902	4.09e-11	3.34e-09	PREDICTED: caprin-2 isoform X2 [Homo sapiens]	-	-
NM_001320883	DYNC1I,DNCI	7.21362	4.09e-11	3.34e-09	PREDICTED: cytoplasmic dynein 1 intermediate chain 2 isoform X3 [Myotis davidii]	Phagosome;Vasopressin-regulated water reabsorption	ko04145,ko04962
NM_001288579	AMBRA1	-7.20955	4.09e-11	3.34e-09	PREDICTED: BRO1 domain-containing protein BROX isoform X2 [Homo sapiens]	Autophagy - animal;Mitophagy - animal	ko04140,ko04137
NM_001139441	BCAP31,BAP31	-7.19403	4.09e-11	3.34e-09	PREDICTED: B-cell receptor-associated protein 31 isoform X2 [Pan paniscus]	Protein processing in endoplasmic reticulum	ko04141
NM_033006	NLRP1,CARD7	-7.1932	4.09e-11	3.34e-09	NACHT, LRR and PYD domains-containing protein 1 isoform 3 [Homo sapiens]	NOD-like receptor signaling pathway	ko04621
NM_001321806	CBL	-7.1909	4.09e-11	3.34e-09	cbl-b [Homo sapiens]	Endocytosis;ErbB signaling pathway;Ubiquitin mediated proteolysis;Insulin signaling pathway;T cell receptor signaling pathway	ko04144,ko04012,ko04120,ko04910,ko04660
NM_001165883	KRAB	-7.19045	4.09e-11	3.34e-09	zinc finger protein 268 isoform a [Homo sapiens]	-	-
NM_001321523	KRAB	-7.19045	4.09e-11	3.34e-09	zinc finger protein 845 [Homo sapiens]	-	-
NM_016952	CNTN5	-7.17912	4.09e-11	3.34e-09	cell adhesion molecule-related/down-regulated by oncogenes isoform 2 precursor [Homo sapiens]	-	-
NM_001134776	KLC	3.74677	4.83e-11	3.94e-09	kinesin light chain 2 isoform 1 [Homo sapiens]	-	-
NM_001329929	PDP	3.28082	5.22e-11	4.25e-09	PREDICTED: [Pyruvate dehydrogenase [acetyl-transferring]]-phosphatase 2, mitochondrial isoform X1 [Chlorocebus sabaeus]	-	-
NM_001127511	APC	7.23703	5.55e-11	4.41e-09	adenomatous polyposis coli protein isoform a [Homo sapiens]	Regulation of actin cytoskeleton;Signaling pathways regulating pluripotency of stem cells;Hippo signaling pathway;Wnt signaling pathway	ko04810,ko04550,ko04390,ko04310
NM_207296	MBNL	7.22638	5.55e-11	4.41e-09	muscleblind-like protein 1 isoform f [Homo sapiens]	-	-
NM_001257119	CASP1	-7.17696	5.55e-11	4.41e-09	PREDICTED: caspase-1 isoform X1 [Gorilla gorilla gorilla]	Necroptosis;Cytosolic DNA-sensing pathway;NOD-like receptor signaling pathway	ko04217,ko04623,ko04621
NM_199436	SPAST	-7.16788	5.55e-11	4.41e-09	spastin isoform 2 [Homo sapiens]	-	-
NM_001173425	RAPGEF6,PDZGEF2	-7.16367	5.55e-11	4.41e-09	RecName: Full=Whirlin; AltName: Full=Autosomal recessive deafness type 31 protein	Tight junction;Rap1 signaling pathway	ko04530,ko04015
NM_001310327	AMBRA1	-7.16367	5.55e-11	4.41e-09	PREDICTED: putative transferase CAF17, mitochondrial isoform X7 [Papio anubis]	Autophagy - animal;Mitophagy - animal	ko04140,ko04137
NM_001322943	DSE	-7.15636	5.55e-11	4.41e-09	unnamed protein product [Homo sapiens]	Glycosaminoglycan biosynthesis - chondroitin sulfate / dermatan sulfate	ko00532
NM_007073	AMBRA1	-7.15368	5.55e-11	4.41e-09	PREDICTED: blood vessel epicardial substance isoform X1 [Gorilla gorilla gorilla]	Autophagy - animal;Mitophagy - animal	ko04140,ko04137
NR_136508	AMBRA1	7.19342	7.55e-11	5.86e-09	NIPA-like protein 3 isoform h [Homo sapiens]	Autophagy - animal;Mitophagy - animal	ko04140,ko04137
NM_001282498	KRAB	7.1895	7.55e-11	5.86e-09	zinc finger protein 343 isoform 1 [Homo sapiens]	-	-
NM_001276275	KRAB	7.18887	7.55e-11	5.86e-09	myc-associated zinc finger protein isoform 1 [Homo sapiens]	-	-
NM_001324247	KRAB	7.1874	7.55e-11	5.86e-09	zinc finger protein 37a (KOX 21), isoform CRA_a [Homo sapiens]	-	-
NR_110290	SLC22A17	7.18365	7.55e-11	5.86e-09	SLC22A17 protein, partial [Homo sapiens]	-	-
NM_001267797	MED24	-7.15044	7.55e-11	5.86e-09	PREDICTED: mediator of RNA polymerase II transcription subunit 24 isoform X6 [Pan paniscus]	Thyroid hormone signaling pathway	ko04919
NM_001286990	SLC35D	-7.14801	7.55e-11	5.86e-09	UDP-N-acetylglucosamine/UDP-glucose/GDP-mannose transporter isoform b [Homo sapiens]	-	-
NM_001301861	CNTN2	-7.14801	7.55e-11	5.86e-09	brother of CDO isoform 1 precursor [Homo sapiens]	Cell adhesion molecules (CAMs)	ko04514
NM_001206609	SELPLG	-7.1476	7.55e-11	5.86e-09	ligand for P-selectin [Homo sapiens]	Cell adhesion molecules (CAMs)	ko04514
NM_001098495	KRAB	-7.14478	7.55e-11	5.86e-09	zinc finger protein 419 isoform 6 [Homo sapiens]	-	-
NM_001289121	AIR1_2	3.3331	8.44e-11	6.53e-09	zinc finger CCHC domain-containing protein 7 [Homo sapiens]	RNA degradation	ko03018
NM_033093	TRIM5	4.81084	8.51e-11	6.57e-09	tripartite motif-containing protein 5 isoform delta [Homo sapiens]	-	-
NM_133339	HRAD17,RAD24	-3.41427	9.23e-11	7.11e-09	cell cycle checkpoint protein RAD17 isoform 2 [Homo sapiens]	Cell cycle - yeast;Meiosis - yeast	ko04111,ko04113
NM_001024094	NR3C1,GR	7.16192	1.03e-10	7.72e-09	glucocorticoid receptor isoform gamma [Homo sapiens]	Neuroactive ligand-receptor interaction	ko04080
NM_001285393	RCAN1,MCIP1	7.16192	1.03e-10	7.72e-09	Regulator of calcineurin 1, partial [Macaca mulatta]	Oxytocin signaling pathway;Thyroid hormone signaling pathway	ko04921,ko04919
NM_001308028	FER,TYK3	7.16192	1.03e-10	7.72e-09	PREDICTED: tyrosine-protein kinase Fer isoform X3 [Pan troglodytes]	-	-
NM_001348390	PKD	7.16192	1.03e-10	7.72e-09	PREDICTED: serine/threonine-protein kinase D1 isoform X2 [Homo sapiens]	Rap1 signaling pathway;Aldosterone synthesis and secretion	ko04015,ko04925
NM_001286686	CKAP2	7.16093	1.03e-10	7.72e-09	cytoskeleton-associated protein 2 isoform 1 [Homo sapiens]	-	-
NM_001297440	PDE4	7.16093	1.03e-10	7.72e-09	cAMP-specific 3',5'-cyclic phosphodiesterase 4B isoform 4 [Homo sapiens]	cAMP signaling pathway;Purine metabolism	ko04024,ko00230
NM_001257392	CD63,MLA1,TSPAN30	7.15482	1.03e-10	7.72e-09	CD63 antigen isoform C [Homo sapiens]	Lysosome	ko04142
NM_001243158	TAF1C	7.14895	1.03e-10	7.72e-09	TATA box binding protein (TBP)-associated factor, RNA polymerase I, C, 110kDa, isoform CRA_a [Homo sapiens]	-	-
NM_001348277	KRAB	7.14895	1.03e-10	7.72e-09	PREDICTED: LOW QUALITY PROTEIN: zinc finger protein 141-like, partial [Rhinopithecus roxellana]	-	-
NM_004011	DMD	-7.1229	1.03e-10	7.72e-09	dystrophin Dp260-1 isoform [Homo sapiens]	-	-
NR_047657	KANSL3,RCD1	-7.1167	1.03e-10	7.72e-09	KIAA1310 protein, partial [Homo sapiens]	-	-
NM_018906	PCDHA	-7.10944	1.03e-10	7.72e-09	protocadherin alpha-3 isoform 1 precursor [Homo sapiens]	-	-
NR_104259	KRAB	-7.10857	1.03e-10	7.72e-09	zinc finger protein 341 isoform 1 [Homo sapiens]	-	-
NM_001040454	SLC26A6	-4.9367	1.04e-10	7.79e-09	solute carrier family 26, member 6, isoform CRA_h [Homo sapiens]	Mineral absorption	ko04978
NM_001136000	ABL2	2.73005	1.07e-10	7.95e-09	hypothetical protein, partial [Homo sapiens]	ErbB signaling pathway;Ras signaling pathway	ko04012,ko04014
NM_005432	XRCC3	-3.05541	1.11e-10	8.22e-09	PREDICTED: DNA repair protein XRCC3 [Colobus angolensis palliatus]	Homologous recombination	ko03440
NM_001204885	RAB43	-3.40125	1.19e-10	8.8e-09	ras-related protein Rab-43 isoform a [Homo sapiens]	-	-
NM_001283005	KRAB	-2.95533	1.26e-10	9.29e-09	zinc finger protein 133 isoform f [Homo sapiens]	-	-
NR_120485	IL7R	-2.90774	1.35e-10	9.99e-09	interleukin 7 receptor isoform H5-6 [Homo sapiens]	FoxO signaling pathway;Jak-STAT signaling pathway;PI3K-Akt signaling pathway;Cytokine-cytokine receptor interaction;Hematopoietic cell lineage	ko04068,ko04630,ko04151,ko04060,ko04640
NM_001278310	DNAJB14	7.13288	1.41e-10	1.02e-08	PREDICTED: dnaJ homolog subfamily B member 14 isoform X3 [Cebus capucinus imitator]	-	-
NR_036638	K15717	7.12788	1.41e-10	1.02e-08	PREDICTED: prostamide/prostaglandin F synthase isoform X1 [Pan troglodytes]	Arachidonic acid metabolism	ko00590
NM_022079	HERC4	7.12152	1.41e-10	1.02e-08	probable E3 ubiquitin-protein ligase HERC4 isoform a [Homo sapiens]	Ubiquitin mediated proteolysis	ko04120
NM_001329229	ERAP2	7.11764	1.41e-10	1.02e-08	endoplasmic reticulum aminopeptidase 2 isoform 2 [Homo sapiens]	-	-
NR_138471	TIMELESS	-7.09958	1.41e-10	1.02e-08	Timeless homolog (Drosophila) [Homo sapiens]	-	-
NM_175629	DNMT3A	-7.09094	1.41e-10	1.02e-08	DNA (cytosine-5)-methyltransferase 3A isoform a [Homo sapiens]	Cysteine and methionine metabolism	ko00270
NM_001042370	TROVE2,SSA2	-7.08743	1.41e-10	1.02e-08	PREDICTED: 60 kDa SS-A/Ro ribonucleoprotein isoform X1 [Callithrix jacchus]	-	-
NM_173539	KRAB	-7.07454	1.41e-10	1.02e-08	zinc finger protein 596 isoform 1 [Homo sapiens]	-	-
NM_001252102	KIF4_21_27	-3.27021	1.43e-10	1.03e-08	kinesin-like protein KIF21B isoform 3 [Homo sapiens]	-	-
NM_001297669	RGL1,RGL	-3.19431	1.59e-10	1.15e-08	PREDICTED: ral guanine nucleotide dissociation stimulator-like 1 isoform X3 [Pan paniscus]	Ras signaling pathway	ko04014
NM_001308115	NFYC	-3.48938	1.94e-10	1.36e-08	nuclear transcription factor Y subunit gamma isoform 7 [Homo sapiens]	Antigen processing and presentation	ko04612
NM_001009811	AZI1,CEP131	7.10976	1.94e-10	1.36e-08	centrosomal protein of 131 kDa isoform b [Homo sapiens]	-	-
NM_001282481	PRKG2	7.10952	1.94e-10	1.36e-08	cGMP-dependent protein kinase 2 isoform a [Homo sapiens]	Gap junction;cGMP - PKG signaling pathway;Salivary secretion;Regulation of lipolysis in adipocyte;Renin secretion;Circadian entrainment;Platelet activation;Long-term depression;Olfactory transduction	ko04540,ko04022,ko04970,ko04923,ko04924,ko04713,ko04611,ko04730,ko04740
NM_001349091	TBC1D5	7.09148	1.94e-10	1.36e-08	TBC1 domain family member 5 isoform b [Homo sapiens]	-	-
NM_001347704	THOC6	7.08967	1.94e-10	1.36e-08	PREDICTED: THO complex subunit 6 homolog isoform X1 [Pan paniscus]	RNA transport	ko03013
NM_001270661	MARCH6,DOA10	7.08565	1.94e-10	1.36e-08	E3 ubiquitin-protein ligase MARCH6 isoform 3 [Homo sapiens]	Protein processing in endoplasmic reticulum	ko04141
NM_001348800	ZBTB20,HOF,DPZF	7.08565	1.94e-10	1.36e-08	zinc finger and BTB domain-containing protein 20 isoform 1 [Homo sapiens]	-	-
NM_001258345	AMBRA1	-7.06794	1.94e-10	1.36e-08	PREDICTED: PACRG-like protein isoform X3 [Homo sapiens]	Autophagy - animal;Mitophagy - animal	ko04140,ko04137
NR_033767	FOXP	-7.06356	1.94e-10	1.36e-08	PREDICTED: forkhead box protein P2 [Equus przewalskii]	-	-
NM_001256847	BCR1,BCR	-2.6296	2e-10	1.4e-08	active breakpoint cluster region-related protein isoform d [Homo sapiens]	-	-
NM_001348677	SAP25	-3.59998	2.08e-10	1.45e-08	PREDICTED: histone deacetylase complex subunit SAP25 isoform X1 [Papio anubis]	-	-
NR_133898	BACURD	7.08257	2.68e-10	1.83e-08	BTB/POZ domain-containing adapter for CUL3-mediated RhoA degradation protein 3 isoform 2 [Homo sapiens]	-	-
NM_001173465	KIF4_21_27	7.0619	2.68e-10	1.83e-08	PREDICTED: kinesin-like protein KIF21A isoform X4 [Pongo abelii]	-	-
NM_001177431	TRPV4	7.0619	2.68e-10	1.83e-08	transient receptor potential cation channel subfamily V member 4 isoform d [Homo sapiens]	Inflammatory mediator regulation of TRP channels	ko04750
NM_001349148	B3GALNT1,B3GALT3	7.05603	2.68e-10	1.83e-08	PREDICTED: UDP-GalNAc:beta-1,3-N-acetylgalactosaminyltransferase 1 isoform X1 [Homo sapiens]	Glycosphingolipid biosynthesis - globo and isoglobo series;Glycosphingolipid biosynthesis - lacto and neolacto series	ko00603,ko00601
NR_048578	ADAM15	-7.05025	2.68e-10	1.83e-08	ADAM15 isoform 7b [Homo sapiens]	-	-
NM_001320708	PKN	-7.04632	2.68e-10	1.83e-08	protein kinase C-like 2, partial [synthetic construct]	PI3K-Akt signaling pathway	ko04151
NR_131774	AMBRA1	-7.02286	2.68e-10	1.83e-08	zinc finger protein 346, isoform CRA_b [Homo sapiens]	Autophagy - animal;Mitophagy - animal	ko04140,ko04137
NM_001282903	IKZF,ZNFN1A	-7.01927	2.68e-10	1.83e-08	zinc finger transcription factor Trps1 isoform 3 [Homo sapiens]	-	-
NM_001254949	SMARCAD1	-3.46459	2.86e-10	1.95e-08	PREDICTED: SWI/SNF-related matrix-associated actin-dependent regulator of chromatin subfamily A containing DEAD/H box 1 [Pan paniscus]	Signaling pathways regulating pluripotency of stem cells	ko04550
NM_182751	MCM10	-3.84617	3.01e-10	2.05e-08	protein MCM10 homolog isoform 1 [Homo sapiens]	-	-
NM_001322055	PDE1	-3.58371	3.18e-10	2.16e-08	calcium/calmodulin-dependent 3',5'-cyclic nucleotide phosphodiesterase 1C isoform 2 [Homo sapiens]	Calcium signaling pathway;Purine metabolism;Renin secretion;Olfactory transduction;Taste transduction	ko04020,ko00230,ko04924,ko04740,ko04742
NM_019029	CPVL	7.04461	3.71e-10	2.47e-08	probable serine carboxypeptidase CPVL precursor [Homo sapiens]	-	-
NM_001318907	AMBRA1	7.03627	3.71e-10	2.47e-08	tumor protein D53, partial [Homo sapiens]	Autophagy - animal;Mitophagy - animal	ko04140,ko04137
NM_001172478	RRM2	7.03462	3.71e-10	2.47e-08	ribonucleoside-diphosphate reductase subunit M2 B isoform 3 [Homo sapiens]	p53 signaling pathway;Glutathione metabolism;Purine metabolism;Pyrimidine metabolism	ko04115,ko00480,ko00230,ko00240
NM_001324119	CYFIP	7.02835	3.71e-10	2.47e-08	cytoplasmic FMR1-interacting protein 1 1287 isoform c [Homo sapiens]	Regulation of actin cytoskeleton;RNA transport	ko04810,ko03013
NM_139014	P38	7.02629	3.71e-10	2.47e-08	mitogen-activated protein kinase 14 isoform 4 [Homo sapiens]	Signaling pathways regulating pluripotency of stem cells;Mitophagy - yeast;FoxO signaling pathway;MAPK signaling pathway;MAPK signaling pathway - fly;MAPK signaling pathway - yeast;Rap1 signaling pathway;Sphingolipid signaling pathway;TNF signaling pathway;VEGF signaling pathway;Longevity regulating pathway - worm;Adrenergic signaling in cardiomyocytes;Osteoclast differentiation;GnRH signaling pa…	ko04550,ko04139,ko04068,ko04010,ko04013,ko04011,ko04015,ko04071,ko04668,ko04370,ko04212,ko04261,ko04380,ko04912,ko04914,ko04917,ko04664,ko04657,ko04670,ko04621,ko04611,ko04622,ko04660,ko04658,ko04659,ko04624,ko04620,ko04728,ko04722,ko04723,ko04750
NM_001324140	KRAB	7.02526	3.71e-10	2.47e-08	zinc finger protein 41 isoform a [Homo sapiens]	-	-
NM_001282972	septin-2 isoform b	-6.99173	3.71e-10	2.47e-08	septin-2 isoform b [Homo sapiens]	-	-
NM_001348218	TCF4_12	-6.98556	3.71e-10	2.47e-08	PREDICTED: transcription factor 4 isoform X1 [Hipposideros armiger]	-	-
NM_001193644	PEX19	3.57809	5.05e-10	3.35e-08	PREDICTED: peroxisomal biogenesis factor 19 isoform X1 [Chlorocebus sabaeus]	Peroxisome	ko04146
NM_001098202	KRAB	7.01949	5.16e-10	3.35e-08	hypermethylated in cancer 1 protein isoform 2 [Homo sapiens]	-	-
NR_003227	AFG3	7.01949	5.16e-10	3.35e-08	unnamed protein product [Homo sapiens]	-	-
NM_001346471	amzA,AMZ2,AMZ1	7.00382	5.16e-10	3.35e-08	PREDICTED: archaemetzincin-2 isoform X1 [Homo sapiens]	-	-
NM_001110199	SRRM2,SRM300	6.99973	5.16e-10	3.35e-08	serine/arginine repetitive matrix protein 3 isoform a [Homo sapiens]	-	-
NM_001178141	TFDP2	6.98964	5.16e-10	3.35e-08	PREDICTED: transcription factor Dp-2 isoform X7 [Cercocebus atys]	Cell cycle	ko04110
NM_001278214	LGR4,GPR48	-6.97655	5.16e-10	3.35e-08	PREDICTED: leucine-rich repeat-containing protein 20 isoform X2 [Vicugna pacos]	-	-
NM_001321851	AMBRA1	-6.97409	5.16e-10	3.35e-08	thyroid receptor-interacting protein 11 isoform 2 [Homo sapiens]	Autophagy - animal;Mitophagy - animal	ko04140,ko04137
NM_001305208	KRAB	-6.96512	5.16e-10	3.35e-08	PREDICTED: zinc finger protein 90 homolog isoform X1 [Homo sapiens]	-	-
NM_001145665	KRAB	-6.96327	5.16e-10	3.35e-08	zinc finger protein 181 isoform 2 [Homo sapiens]	-	-
NM_001329931	PDP	-6.961	5.16e-10	3.35e-08	PREDICTED: [Pyruvate dehydrogenase [acetyl-transferring]]-phosphatase 2, mitochondrial isoform X1 [Chlorocebus sabaeus]	-	-
NM_001321946	FGF	-6.95349	5.16e-10	3.35e-08	fibroblast growth factor 14 isoform 3 [Homo sapiens]	Regulation of actin cytoskeleton;MAPK signaling pathway;PI3K-Akt signaling pathway;Rap1 signaling pathway;Ras signaling pathway	ko04810,ko04010,ko04151,ko04015,ko04014
NM_001288720	STAT5A	-4.7731	7.1e-10	4.53e-08	signal transducer and activator of transcription 5A variant, partial [Homo sapiens]	Necroptosis;ErbB signaling pathway;Jak-STAT signaling pathway;Prolactin signaling pathway;Th1 and Th2 cell differentiation;Th17 cell differentiation	ko04217,ko04012,ko04630,ko04917,ko04658,ko04659
NR_024546	trxA	-4.13889	7.17e-10	4.53e-08	PREDICTED: thioredoxin-like protein 1 [Echinops telfairi]	NOD-like receptor signaling pathway	ko04621
NM_001142434	NCOAT,MGEA5	6.99704	7.2e-10	4.53e-08	PREDICTED: protein O-GlcNAcase isoform X1 [Cercocebus atys]	-	-
NM_001322129	KRAB	6.99402	7.2e-10	4.53e-08	PREDICTED: zinc finger protein 160 isoform X1 [Homo sapiens]	-	-
NM_001114619	MGAT1	6.98525	7.2e-10	4.53e-08	mannosyl (alpha-1,3-)-glycoprotein beta-1,2-N-acetylglucosaminyltransferase variant, partial [Homo sapiens]	N-Glycan biosynthesis;Various types of N-glycan biosynthesis	ko00510,ko00513
NM_001287443	PHF17,JADE1	6.98525	7.2e-10	4.53e-08	PREDICTED: protein Jade-1 isoform X5 [Pan paniscus]	-	-
NM_001282629	GBGT1	6.98434	7.2e-10	4.53e-08	PREDICTED: globoside alpha-1,3-N-acetylgalactosaminyltransferase 1 isoform X14 [Pan troglodytes]	Glycosphingolipid biosynthesis - globo and isoglobo series	ko00603
NM_001308101	DCUN1D1_2	6.98355	7.2e-10	4.53e-08	DCN1-like protein 1 [Fukomys damarensis]	-	-
NM_152354	KRAB	-6.95759	7.2e-10	4.53e-08	ZNF285A protein, partial [Homo sapiens]	-	-
NM_001289119	AIR1_2	6.95548	7.2e-10	4.53e-08	zinc finger CCHC domain-containing protein 7 [Homo sapiens]	RNA degradation	ko03018
NM_001330693	CEP78	-6.94741	7.2e-10	4.53e-08	centrosomal protein of 78 kDa isoform e [Homo sapiens]	-	-
NM_001130928	MEF2A	-6.94096	7.2e-10	4.53e-08	myocyte-specific enhancer factor 2A isoform 4 [Homo sapiens]	Apelin signaling pathway;MAPK signaling pathway - fly;cGMP - PKG signaling pathway	ko04371,ko04013,ko04022
NM_001282562	EYA3	-6.93219	7.2e-10	4.53e-08	PREDICTED: eyes absent homolog 3 isoform X5 [Homo sapiens]	-	-
NM_001329963	DHX57	-6.93219	7.2e-10	4.53e-08	putative ATP-dependent RNA helicase DHX57 isoform 1 [Homo sapiens]	-	-
NM_014962	BTBD3_6	2.69594	7.93e-10	4.98e-08	BTB/POZ domain-containing protein 3, partial [Bos mutus]	-	-
NM_001161364	BSG,CD147	4.64806	8.44e-10	5.29e-08	neuroplastin isoform d precursor [Homo sapiens]	-	-
NM_001324152	KRAB	3.53492	9.26e-10	5.8e-08	zinc finger protein 41 isoform f [Homo sapiens]	-	-
NM_004178	TARBP2	3.17359	9.9e-10	6.15e-08	trans-activation-responsive RNA-binding protein - human (fragment)	-	-
NM_001278210	NUP153	6.96928	1.01e-09	6.15e-08	nuclear pore complex protein Nup153 isoform 3 [Homo sapiens]	RNA transport	ko03013
NM_001329934	PDP	6.96928	1.01e-09	6.15e-08	[Pyruvate dehydrogenase [acetyl-transferring]]-phosphatase 2, mitochondrial precursor [Homo sapiens]	-	-
NM_001321369	CD99,MIC2	6.95887	1.01e-09	6.15e-08	CD99 antigen isoform e precursor [Homo sapiens]	Cell adhesion molecules (CAMs);Leukocyte transendothelial migration	ko04514,ko04670
NR_144311	CNNM	6.95887	1.01e-09	6.15e-08	PREDICTED: metal transporter CNNM1 isoform X4 [Cebus capucinus imitator]	-	-
NM_001322913	KRAB	6.95793	1.01e-09	6.15e-08	zinc finger protein 567 isoform 1 [Homo sapiens]	-	-
NM_130898	CREB3	-6.92814	1.01e-09	6.15e-08	cyclic AMP-responsive element-binding protein 3-like protein 4 isoform 1 [Homo sapiens]	AMPK signaling pathway;PI3K-Akt signaling pathway;TNF signaling pathway;cAMP signaling pathway;cGMP - PKG signaling pathway;Longevity regulating pathway - mammal;Adrenergic signaling in cardiomyocytes;Aldosterone synthesis and secretion;Estrogen signaling pathway;Glucagon signaling pathway;Insulin secretion;Melanogenesis;Thyroid hormone synthesis;Vasopressin-regulated water reabsorption;Cholinerg…	ko04152,ko04151,ko04668,ko04024,ko04022,ko04211,ko04261,ko04925,ko04915,ko04922,ko04911,ko04916,ko04918,ko04962,ko04725,ko04728
NM_001270888	SLC25A10,DIC	-6.92181	1.01e-09	6.15e-08	mitochondrial dicarboxylate carrier isoform 1 [Homo sapiens]	Proximal tubule bicarbonate reclamation	ko04964
NM_001184966	WDR5,SWD3,CPS30	-6.92021	1.01e-09	6.15e-08	WD repeat-containing protein 44 isoform 3 [Homo sapiens]	-	-
NM_002566	P2RY11	-6.91823	1.01e-09	6.15e-08	P2Y purinoceptor 11 [Homo sapiens]	Neuroactive ligand-receptor interaction	ko04080
NM_001256945	PRKCZ	-6.90643	1.01e-09	6.15e-08	Fanconi anemia core complex-associated protein 20 isoform 3 [Homo sapiens]	Tight junction;Endocytosis;Hippo signaling pathway;Rap1 signaling pathway;Sphingolipid signaling pathway;Axon guidance;Insulin signaling pathway;Chemokine signaling pathway;Platelet activation	ko04530,ko04144,ko04390,ko04015,ko04071,ko04360,ko04910,ko04062,ko04611
NM_001145724	HOMER	-6.90624	1.01e-09	6.15e-08	homer protein homolog 3 isoform 3 [Homo sapiens]	FoxO signaling pathway;Glutamatergic synapse	ko04068,ko04724
NM_001324226	STOM	-6.90422	1.01e-09	6.15e-08	stomatin-like protein 1 isoform 7 [Homo sapiens]	-	-
NM_001018075	NR3C1,GR	-6.89754	1.01e-09	6.15e-08	hypothetical protein [Homo sapiens]	Neuroactive ligand-receptor interaction	ko04080
NM_014756	CKAP5,XMAP215	-6.89754	1.01e-09	6.15e-08	cytoskeleton-associated protein 5 isoform b [Homo sapiens]	-	-
NM_001168238	ABL2	3.05834	1.27e-09	7.71e-08	Abelson tyrosine-protein kinase 2 isoform h [Homo sapiens]	ErbB signaling pathway;Ras signaling pathway	ko04012,ko04014
NM_001161573	MAFF_G_K	6.93948	1.42e-09	8.41e-08	PREDICTED: transcription factor MafF isoform X1 [Nomascus leucogenys]	-	-
NM_001162501	TNRC6,GW182	6.93948	1.42e-09	8.41e-08	trinucleotide repeat-containing gene 6B protein isoform 1 [Homo sapiens]	-	-
NR_073103	ITGA2	6.93948	1.42e-09	8.41e-08	integrin, alpha 2 (CD49B, alpha 2 subunit of VLA-2 receptor), isoform CRA_b [Homo sapiens]	Regulation of actin cytoskeleton;Focal adhesion;Phagosome;PI3K-Akt signaling pathway;ECM-receptor interaction;Hematopoietic cell lineage;Platelet activation	ko04810,ko04510,ko04145,ko04151,ko04512,ko04640,ko04611
NM_001172677	KRAB	6.92114	1.42e-09	8.41e-08	zinc finger protein 607 isoform 2 [Homo sapiens]	-	-
NM_001199292	HSD17B4	6.91727	1.42e-09	8.41e-08	peroxisomal multifunctional enzyme type 2 isoform 3 [Homo sapiens]	Peroxisome;Primary bile acid biosynthesis	ko04146,ko00120
NM_201523	KLC	6.91169	1.42e-09	8.41e-08	kinesin light chain 4 isoform b [Homo sapiens]	-	-
NM_001129831	CACNA1C	-6.89249	1.42e-09	8.41e-08	voltage-dependent L-type calcium channel subunit alpha-1C isoform 5 [Homo sapiens]	Calcium signaling pathway;MAPK signaling pathway;cAMP signaling pathway;cGMP - PKG signaling pathway;Adrenergic signaling in cardiomyocytes;Cardiac muscle contraction;Vascular smooth muscle contraction;Aldosterone synthesis and secretion;GnRH signaling pathway;Insulin secretion;Oxytocin signaling pathway;Renin secretion;Circadian entrainment;Cholinergic synapse;Dopaminergic synapse;GABAergic syna…	ko04020,ko04010,ko04024,ko04022,ko04261,ko04260,ko04270,ko04925,ko04912,ko04911,ko04921,ko04924,ko04713,ko04725,ko04728,ko04727,ko04724,ko04720,ko04723,ko04726,ko04742
NM_001323281	RBL1	-6.89249	1.42e-09	8.41e-08	PREDICTED: retinoblastoma-like protein 1 isoform X3 [Homo sapiens]	Cell cycle;TGF-beta signaling pathway	ko04110,ko04350
NM_001288656	UBN	-6.87107	1.42e-09	8.41e-08	ubinuclein-1 isoform b [Homo sapiens]	-	-
NM_001270944	KLF6_7	-6.86475	1.42e-09	8.41e-08	Krueppel-like factor 7 isoform 4 [Homo sapiens]	-	-
NM_000057	BLM,RECQL3,SGS1	-6.85762	1.42e-09	8.41e-08	Bloom syndrome protein isoform 1 [Homo sapiens]	Fanconi anemia pathway;Homologous recombination	ko03460,ko03440
NM_001112719	LMO7,FBXO20	2.5512	1.5e-09	8.88e-08	LIM and calponin homology domains-containing protein 1 isoform d [Homo sapiens]	Adherens junction	ko04520
NM_001330750	SNRK	-2.96428	1.51e-09	8.92e-08	HSNFRK [Homo sapiens]	-	-
NM_001297622	HNRNPR	-3.9673	1.65e-09	9.76e-08	PREDICTED: heterogeneous nuclear ribonucleoprotein R isoform X5 [Erinaceus europaeus]	-	-
NM_001164615	FZD6	-3.03278	1.8e-09	1.06e-07	frizzled-6 isoform a precursor [Homo sapiens]	Signaling pathways regulating pluripotency of stem cells;Hippo signaling pathway;Wnt signaling pathway;mTOR signaling pathway;Melanogenesis	ko04550,ko04390,ko04310,ko04150,ko04916
NM_153263	KRAB	6.90902	2e-09	1.14e-07	zinc finger protein 549 isoform 2 [Homo sapiens]	-	-
NM_001243088	FOXM	6.88593	2e-09	1.14e-07	forkhead box protein M1 isoform 4 [Homo sapiens]	-	-
NM_001324193	coaW	6.88593	2e-09	1.14e-07	PREDICTED: LOW QUALITY PROTEIN: pantothenate kinase 2, mitochondrial [Ceratotherium simum simum]	Pantothenate and CoA biosynthesis	ko00770
NM_203382	E5.1.99.4,AMACR,mcr	6.88179	2e-09	1.14e-07	AMACR protein [Homo sapiens]	Peroxisome;Primary bile acid biosynthesis	ko04146,ko00120
NM_001317063	WDR77,MEP50	6.87898	2e-09	1.14e-07	methylosome protein 50 isoform 3 [Homo sapiens]	-	-
NM_001129834	CACNA1C	6.87743	2e-09	1.14e-07	voltage-dependent L-type calcium channel subunit alpha-1C isoform 8 [Homo sapiens]	Calcium signaling pathway;MAPK signaling pathway;cAMP signaling pathway;cGMP - PKG signaling pathway;Adrenergic signaling in cardiomyocytes;Cardiac muscle contraction;Vascular smooth muscle contraction;Aldosterone synthesis and secretion;GnRH signaling pathway;Insulin secretion;Oxytocin signaling pathway;Renin secretion;Circadian entrainment;Cholinergic synapse;Dopaminergic synapse;GABAergic syna…	ko04020,ko04010,ko04024,ko04022,ko04261,ko04260,ko04270,ko04925,ko04912,ko04911,ko04921,ko04924,ko04713,ko04725,ko04728,ko04727,ko04724,ko04720,ko04723,ko04726,ko04742
NM_001271872	SRGAP	6.87743	2e-09	1.14e-07	SLIT-ROBO Rho GTPase-activating protein 2C isoform 2 [Homo sapiens]	Axon guidance	ko04360
NM_001191323	CER1	6.86607	2e-09	1.14e-07	PREDICTED: gremlin-1 isoform X2 [Odobenus rosmarus divergens]	Wnt signaling pathway	ko04310
NR_104308	ULK1_2_3,ATG1	-6.8584	2e-09	1.14e-07	hypothetical protein [Homo sapiens]	Autophagy - animal;Autophagy - other eukaryotes;Autophagy - yeast;Mitophagy - yeast;mTOR signaling pathway;Longevity regulating pathway - worm	ko04140,ko04136,ko04138,ko04139,ko04150,ko04212
NM_032180	FAM161A	-6.84644	2e-09	1.14e-07	protein FAM161A isoform 2 [Homo sapiens]	-	-
NM_001303441	HEXIM1_2	-6.84638	2e-09	1.14e-07	protein HEXIM2 isoform 2 [Homo sapiens]	-	-
NM_001164750	ASPH	-6.84585	2e-09	1.14e-07	aspartyl/asparaginyl beta-hydroxylase isoform f [Homo sapiens]	-	-
NM_001142497	MLKL	-6.84492	2e-09	1.14e-07	mixed lineage kinase domain-like protein isoform 2 [Homo sapiens]	Necroptosis;TNF signaling pathway	ko04217,ko04668
NM_001199156	MYST2,HBO1,KAT7	-6.83952	2e-09	1.14e-07	unnamed protein product [Homo sapiens]	-	-
NM_001324128	pepP	-6.83606	2e-09	1.14e-07	PREDICTED: xaa-Pro aminopeptidase 1 isoform X4 [Odobenus rosmarus divergens]	-	-
NM_001286157	DYNC1LI,DNCLI	-6.82298	2e-09	1.14e-07	cytoplasmic dynein 1 light intermediate chain 2 isoform 2 [Homo sapiens]	Phagosome;Vasopressin-regulated water reabsorption	ko04145,ko04962
NR_002944	HNRNPA1_3	-3.07835	2.03e-09	1.15e-07	PREDICTED: heterogeneous nuclear ribonucleoprotein A1-like [Panthera pardus]	Spliceosome	ko03040
NM_001146104	PARP9	4.23317	2.15e-09	1.22e-07	poly [ADP-ribose] polymerase 9 isoform b [Homo sapiens]	-	-
NM_001256834	AURKB	-2.96995	2.41e-09	1.36e-07	aurora kinase B isoform 1 [Homo sapiens]	-	-
NM_001271826	truD,PUS7	6.87789	2.83e-09	1.57e-07	pseudouridylate synthase 7 homolog-like protein isoform a [Homo sapiens]	-	-
NM_018193	FANCI	6.87789	2.83e-09	1.57e-07	Fanconi anemia group I protein isoform 2 [Homo sapiens]	Fanconi anemia pathway	ko03460
NM_021904	GABBR	6.8605	2.83e-09	1.57e-07	gamma-aminobutyric acid type B receptor subunit 1 isoform c precursor [Homo sapiens]	cAMP signaling pathway;Neuroactive ligand-receptor interaction;Estrogen signaling pathway;GABAergic synapse;Taste transduction	ko04024,ko04080,ko04915,ko04727,ko04742
NM_001261394	NOL10,ENP2	6.85907	2.83e-09	1.57e-07	nucleolar protein 10 isoform 3 [Homo sapiens]	-	-
NM_152837	SNX16	6.84429	2.83e-09	1.57e-07	sorting nexin-16 isoform b [Homo sapiens]	-	-
NM_001287256	KRAB	6.83927	2.83e-09	1.57e-07	zinc finger protein 596 isoform 1 [Homo sapiens]	-	-
NR_047691	PIGT	-6.82869	2.83e-09	1.57e-07	PREDICTED: GPI transamidase component PIG-T isoform X2 [Ochotona princeps]	Glycosylphosphatidylinositol(GPI)-anchor biosynthesis	ko00563
NR_132730	AURKB	-6.82277	2.83e-09	1.57e-07	PREDICTED: aurora kinase B isoform X3 [Homo sapiens]	-	-
NM_001288563	DNAI2	-6.81852	2.83e-09	1.57e-07	WD repeat-containing protein 63 isoform 2 [Homo sapiens]	-	-
NM_001130079	MOV10	-6.81327	2.83e-09	1.57e-07	putative helicase MOV-10 isoform 1 [Homo sapiens]	-	-
NM_004619	TRAF5	-6.80591	2.83e-09	1.57e-07	TNF receptor-associated factor 5 isoform b [Homo sapiens]	Necroptosis;NF-kappa B signaling pathway;TNF signaling pathway;IL-17 signaling pathway;NOD-like receptor signaling pathway	ko04217,ko04064,ko04668,ko04657,ko04621
NM_001316897	AMBRA1	3.35737	3.04e-09	1.69e-07	sperm acrosome-associated protein 9 isoform a [Homo sapiens]	Autophagy - animal;Mitophagy - animal	ko04140,ko04137
NR_033421	SLC11A,NRAMP	3.03624	3.92e-09	2.17e-07	Solute carrier family 11 (proton-coupled divalent metal ion transporters), member 2 [Homo sapiens]	Lysosome	ko04142
NM_001323645	ZEB1_2	6.84605	4.03e-09	2.19e-07	zinc finger E-box-binding homeobox 1 isoform d [Homo sapiens]	-	-
NM_001282224	copA,ATP7	6.80647	4.03e-09	2.19e-07	copper-transporting ATPase 1 isoform 2 [Homo sapiens]	MAPK signaling pathway - plant	ko04016
NR_109798	AMBRA1	-6.78617	4.03e-09	2.19e-07	putative monooxygenase p33MONOX isoform a [Homo sapiens]	Autophagy - animal;Mitophagy - animal	ko04140,ko04137
NM_006475	TGFBI,BIGH3	-6.78289	4.03e-09	2.19e-07	PREDICTED: periostin isoform X5 [Gorilla gorilla gorilla]	-	-
NM_024623	PLOD1	-6.78267	4.03e-09	2.19e-07	PREDICTED: 2-oxoglutarate and iron-dependent oxygenase domain-containing protein 2 isoform X3 [Pan paniscus]	Lysine degradation	ko00310
NM_001144764	AMBRA1	-6.77583	4.03e-09	2.19e-07	RecName: Full=Exophilin-5; AltName: Full=Synaptotagmin-like protein homolog lacking C2 domains b; Short=SlaC2-b; Short=Slp homolog lacking C2 domains b	Autophagy - animal;Mitophagy - animal	ko04140,ko04137
NM_001292006	KLHL8	-6.77583	4.03e-09	2.19e-07	kelch-like protein 8 isoform 2 [Homo sapiens]	-	-
NM_001322008	PMS2	-6.77427	4.03e-09	2.19e-07	mismatch repair endonuclease PMS2 isoform d [Homo sapiens]	Fanconi anemia pathway;Mismatch repair	ko03460,ko03430
NM_022172	PC,pyc	-6.77427	4.03e-09	2.19e-07	pyruvate carboxylase, mitochondrial precursor [Homo sapiens]	Citrate cycle (TCA cycle);Pyruvate metabolism;Carbon fixation pathways in prokaryotes;Biosynthesis of amino acids;Carbon metabolism	ko00020,ko00620,ko00720,ko01230,ko01200
NM_052860	KRAB	-6.77251	4.03e-09	2.19e-07	zinc finger protein 300 isoform 1 [Homo sapiens]	-	-
NM_001282944	PMPCA,MAS2	-6.76173	4.03e-09	2.19e-07	mitochondrial-processing peptidase subunit alpha isoform 2 [Homo sapiens]	-	-
NM_001330302	SAP130	3.22822	4.12e-09	2.23e-07	PREDICTED: histone deacetylase complex subunit SAP130 isoform X1 [Homo sapiens]	-	-
NM_201626	USP20_33	3.29067	4.15e-09	2.25e-07	ubiquitin carboxyl-terminal hydrolase 33 isoform 3 [Homo sapiens]	-	-
NM_001330143	PMP22	5.22928	5.32e-09	2.87e-07	peripheral myelin protein 22 isoform 2 [Homo sapiens]	-	-
NM_001165946	IDE,ide	-3.29406	5.39e-09	2.9e-07	PREDICTED: insulin-degrading enzyme [Nomascus leucogenys]	-	-
NM_001286206	QN1	6.79241	5.75e-09	3.01e-07	centrosomal protein of 162 kDa isoform a [Homo sapiens]	-	-
NM_001007230	SPOP	6.77861	5.75e-09	3.01e-07	speckle-type POZ protein, isoform CRA_b, partial [Mus musculus]	Hedgehog signaling pathway;Hedgehog signaling pathway - fly	ko04340,ko04341
NR_033329	KLHL7	6.77066	5.75e-09	3.01e-07	KLHL7 protein [Homo sapiens]	-	-
NM_001177718	KLF10_11,TIEG	6.7649	5.75e-09	3.01e-07	Krueppel-like factor 11 isoform a [Homo sapiens]	-	-
NR_144401	WDR48,UAF1	-6.76489	5.75e-09	3.01e-07	WD repeat-containing protein 48 isoform 1 [Homo sapiens]	Fanconi anemia pathway	ko03460
NM_001285448	NTAN1	-6.75518	5.75e-09	3.01e-07	pyridoxal-dependent decarboxylase domain-containing protein 1 isoform 5 [Homo sapiens]	-	-
NM_001302670	GST,gst	-6.75324	5.75e-09	3.01e-07	glutathione S-transferase theta-2 isoform b [Homo sapiens]	Glutathione metabolism;Drug metabolism - cytochrome P450;Metabolism of xenobiotics by cytochrome P450	ko00480,ko00982,ko00980
NM_001303447	PDIA3,GRP58	-6.73319	5.75e-09	3.01e-07	thioredoxin domain-containing protein 11 isoform 1 [Homo sapiens]	Protein processing in endoplasmic reticulum;Antigen processing and presentation	ko04141,ko04612
NM_001322937	DSE	-6.7265	5.75e-09	3.01e-07	dermatan-sulfate epimerase isoform b [Homo sapiens]	Glycosaminoglycan biosynthesis - chondroitin sulfate / dermatan sulfate	ko00532
NM_001348219	TCF4_12	-6.72638	5.75e-09	3.01e-07	PREDICTED: transcription factor 4 isoform X4 [Hipposideros armiger]	-	-
NM_001243372	CLCN3_4_5	-6.72572	5.75e-09	3.01e-07	H(+)/Cl(-) exchange transporter 3 isoform a [Homo sapiens]	-	-
NM_001330113	CACNB4	-6.72572	5.75e-09	3.01e-07	voltage-dependent L-type calcium channel subunit beta-4 isoform f [Homo sapiens]	MAPK signaling pathway;Adrenergic signaling in cardiomyocytes;Cardiac muscle contraction;Oxytocin signaling pathway	ko04010,ko04261,ko04260,ko04921
NM_022892	NAIP,BIRC1	-6.72572	5.75e-09	3.01e-07	baculoviral IAP repeat-containing protein 1 isoform 2 [Homo sapiens]	NOD-like receptor signaling pathway	ko04621
NR_103820	THOC4,ALY	-6.72572	5.75e-09	3.01e-07	polymerase (DNA-directed), delta interacting protein 3, isoform CRA_c [Homo sapiens]	Spliceosome;RNA transport;mRNA surveillance pathway	ko03040,ko03013,ko03015
NM_001320000	RACGAP1,Tum	-3.15434	5.76e-09	3.01e-07	rac GTPase-activating protein 1 isoform c [Homo sapiens]	-	-
NR_136183	CENPO	-2.70953	6.7e-09	3.5e-07	centromere protein O isoform 2 [Homo sapiens]	-	-
NM_001324229	STOM	3.14027	6.92e-09	3.6e-07	stomatin-like protein 1 isoform 1 [Homo sapiens]	-	-
NM_001142326	TTF1	6.78013	8.25e-09	4.17e-07	cyclin-D-binding Myb-like transcription factor 1 isoform a [Homo sapiens]	Thyroid hormone synthesis	ko04918
NM_001323519	PARP6_8	6.762	8.25e-09	4.17e-07	poly [ADP-ribose] polymerase 6 isoform 3 [Homo sapiens]	-	-
NM_001161331	SSH	6.74365	8.25e-09	4.17e-07	PREDICTED: protein phosphatase Slingshot homolog 1 isoform X2 [Callithrix jacchus]	Regulation of actin cytoskeleton;Axon guidance	ko04810,ko04360
NM_001276457	ELF1_2_4	6.73052	8.25e-09	4.17e-07	ETS-related transcription factor Elf-2 isoform 3 [Homo sapiens]	Apoptosis - fly	ko04214
NM_001346466	ANO10,TMEM16K	6.72815	8.25e-09	4.17e-07	anoctamin-10 isoform 3 [Homo sapiens]	-	-
NM_152296	ATP1A	6.72469	8.25e-09	4.17e-07	ATPase, Na+/K+ transporting, alpha 3 polypeptide, isoform CRA_a, partial [Mus musculus]	cAMP signaling pathway;cGMP - PKG signaling pathway;Adrenergic signaling in cardiomyocytes;Cardiac muscle contraction;Bile secretion;Carbohydrate digestion and absorption;Gastric acid secretion;Mineral absorption;Pancreatic secretion;Protein digestion and absorption;Salivary secretion;Insulin secretion;Thyroid hormone signaling pathway;Thyroid hormone synthesis;Aldosterone-regulated sodium reabso…	ko04024,ko04022,ko04261,ko04260,ko04976,ko04973,ko04971,ko04978,ko04972,ko04974,ko04970,ko04911,ko04919,ko04918,ko04960,ko04961,ko04964
NM_017656	KRAB	6.72354	8.25e-09	4.17e-07	zinc finger protein 562 isoform b [Homo sapiens]	-	-
NM_001166687	pfkA,PFK	-6.71368	8.25e-09	4.17e-07	PREDICTED: ATP-dependent 6-phosphofructokinase, muscle type isoform X1 [Pan paniscus]	AMPK signaling pathway;RNA degradation;Fructose and mannose metabolism;Galactose metabolism;Glycolysis / Gluconeogenesis;Pentose phosphate pathway;Methane metabolism;Biosynthesis of amino acids;Carbon metabolism	ko04152,ko03018,ko00051,ko00052,ko00010,ko00030,ko00680,ko01230,ko01200
NM_001204883	RAB43	-6.71368	8.25e-09	4.17e-07	ras-related protein Rab-43 isoform a [Homo sapiens]	-	-
NR_136709	KRAB	-6.7094	8.25e-09	4.17e-07	KIAA0065, partial [Homo sapiens]	-	-
NM_001282351	FBXL19	-6.70322	8.25e-09	4.17e-07	PREDICTED: F-box/LRR-repeat protein 19 isoform X2 [Ceratotherium simum simum]	-	-
NM_000399	EGR2	-6.6969	8.25e-09	4.17e-07	early growth response 2 (Krox-20 homolog, Drosophila), partial [synthetic construct]	-	-
NM_001349099	ARHGEF10	3.13445	8.25e-09	4.17e-07	protein ECT2 isoform a [Homo sapiens]	-	-
NM_001199693	SLC4A2,AE2	3.59665	8.37e-09	4.22e-07	anion exchanger 2 type b1 [Homo sapiens]	Bile secretion;Gastric acid secretion;Pancreatic secretion;Salivary secretion	ko04976,ko04971,ko04972,ko04970
NM_001252037	RAB5C	-3.57763	8.39e-09	4.22e-07	ras-related protein Rab-5B isoform 2 [Homo sapiens]	Endocytosis;Phagosome;Ras signaling pathway;Vasopressin-regulated water reabsorption	ko04144,ko04145,ko04014,ko04962
NM_001135179	ZDHHC	-2.61653	8.44e-09	4.25e-07	palmitoyltransferase ZDHHC3 isoform 1 [Homo sapiens]	-	-
NM_001166347	SLC26A11	2.32637	8.47e-09	4.25e-07	PREDICTED: sodium-independent sulfate anion transporter isoform X1 [Pan paniscus]	-	-
NM_014311	SMUG1	-2.85066	8.61e-09	4.32e-07	single-strand selective monofunctional uracil DNA glycosylase isoform 1 [Homo sapiens]	Base excision repair	ko03410
NM_031862	NBR1	2.30428	8.78e-09	4.4e-07	PREDICTED: next to BRCA1 gene 1 protein isoform X1 [Pan paniscus]	Mitophagy - animal	ko04137
NM_005387	NUP98,ADAR2,NUP116	-4.16284	9.01e-09	4.5e-07	nuclear pore complex protein Nup98 isoform 3 proprotein [Homo sapiens]	RNA transport	ko03013
NM_001322884	ABLIM	4.38034	1.01e-08	5.03e-07	actin-binding LIM protein 1 isoform f [Homo sapiens]	Axon guidance	ko04360
NM_001159999	NRG1	3.60045	1.06e-08	5.26e-07	pro-neuregulin-1, membrane-bound isoform isoform HRG-beta1 [Homo sapiens]	ErbB signaling pathway	ko04012
NM_001323614	SMG5,EST1B	2.79354	1.06e-08	5.28e-07	protein SMG5 isoform 2 [Homo sapiens]	mRNA surveillance pathway	ko03015
NM_001130032	KRAB	6.74596	1.19e-08	5.74e-07	zinc finger protein 562 isoform a [Homo sapiens]	-	-
NM_001143982	CHRDL2	6.722	1.19e-08	5.74e-07	chordin-like protein 1 isoform 2 precursor [Homo sapiens]	-	-
NM_001271165	PTGS1,COX1	6.72008	1.19e-08	5.74e-07	cyclooxygenase 1b2 [Homo sapiens]	Arachidonic acid metabolism;Regulation of lipolysis in adipocyte;Platelet activation;Serotonergic synapse	ko00590,ko04923,ko04611,ko04726
NM_001290226	MAST	6.72008	1.19e-08	5.74e-07	microtubule-associated serine/threonine-protein kinase 4 isoform d [Homo sapiens]	-	-
NM_152780	MAP7	6.71858	1.19e-08	5.74e-07	MAP7 domain-containing protein 2 isoform 2 [Homo sapiens]	-	-
NM_001319049	BRPF1	6.7132	1.19e-08	5.74e-07	peregrin isoform 3 [Homo sapiens]	-	-
NR_132437	SULF	6.71317	1.19e-08	5.74e-07	SULF1 protein [Homo sapiens]	-	-
NM_003236	TGFA	6.6919	1.19e-08	5.74e-07	PREDICTED: protransforming growth factor alpha [Orycteropus afer afer]	ErbB signaling pathway	ko04012
NM_001345969	STK32,YANK	-6.68817	1.19e-08	5.74e-07	serine/threonine-protein kinase 32B isoform 3 [Homo sapiens]	-	-
NM_001278174	KRAB	6.6838	1.19e-08	5.74e-07	KIAA0065, partial [Homo sapiens]	-	-
NM_001329924	CALM	6.68338	1.19e-08	5.74e-07	Calmodulin [Myotis brandtii]	Oocyte meiosis;Apelin signaling pathway;Calcium signaling pathway;MAPK signaling pathway - plant;Phosphatidylinositol signaling system;Rap1 signaling pathway;Ras signaling pathway;cAMP signaling pathway;cGMP - PKG signaling pathway;Adrenergic signaling in cardiomyocytes;Vascular smooth muscle contraction;Gastric acid secretion;Salivary secretion;Aldosterone synthesis and secretion;Estrogen signal…	ko04114,ko04371,ko04020,ko04016,ko04070,ko04015,ko04014,ko04024,ko04022,ko04261,ko04270,ko04971,ko04970,ko04925,ko04915,ko04922,ko04912,ko04910,ko04916,ko04921,ko04924,ko04713,ko04626,ko04728,ko04720,ko04722,ko04750,ko04740,ko04744,ko04745
NM_001318086	SEC24	-6.68156	1.19e-08	5.74e-07	protein transport protein Sec24B isoform e [Homo sapiens]	Protein processing in endoplasmic reticulum	ko04141
NM_001319088	KRAB	-6.68156	1.19e-08	5.74e-07	zinc finger protein 226 isoform a [Homo sapiens]	-	-
NM_001282656	KRAB	-6.67517	1.19e-08	5.74e-07	PREDICTED: zinc finger protein 143 isoform X2 [Dipodomys ordii]	-	-
NM_001283002	KRAB	-6.6728	1.19e-08	5.74e-07	PREDICTED: zinc finger protein 133 isoform X1 [Homo sapiens]	-	-
NR_104412	SLC25A44	-6.67256	1.19e-08	5.74e-07	PREDICTED: solute carrier family 25 member 44 [Equus caballus]	-	-
NM_001323600	SVIL	-6.67052	1.19e-08	5.74e-07	PREDICTED: supervillin isoform X15 [Homo sapiens]	-	-
NM_181504	PIK3R	-6.67052	1.19e-08	5.74e-07	PREDICTED: phosphatidylinositol 3-kinase regulatory subunit alpha isoform X2 [Ochotona princeps]	Apoptosis;Regulation of actin cytoskeleton;Focal adhesion;Signaling pathways regulating pluripotency of stem cells;Autophagy - animal;AMPK signaling pathway;ErbB signaling pathway;FoxO signaling pathway;HIF-1 signaling pathway;Jak-STAT signaling pathway;PI3K-Akt signaling pathway;Phosphatidylinositol signaling system;Phospholipase D signaling pathway;Rap1 signaling pathway;Ras signaling pathway;S…	ko04210,ko04810,ko04510,ko04550,ko04140,ko04152,ko04012,ko04068,ko04066,ko04630,ko04151,ko04070,ko04072,ko04015,ko04014,ko04071,ko04668,ko04370,ko04024,ko04150,ko04211,ko04213,ko04360,ko04380,ko04973,ko04915,ko04910,ko04914,ko04917,ko04923,ko04919,ko04960,ko04662,ko04062,ko04664,ko04666,ko04670,ko04650,ko04611,ko04660,ko04620,ko04725,ko04722,ko04750
NM_003151	STAT4	-6.66172	1.19e-08	5.74e-07	signal transducer and activator of transcription 4 [Homo sapiens]	Necroptosis;Jak-STAT signaling pathway;Th1 and Th2 cell differentiation	ko04217,ko04630,ko04658
NM_001318141	KRAB	-6.65524	1.19e-08	5.74e-07	PREDICTED: zinc finger protein 485 isoform X1 [Pan troglodytes]	-	-
NM_001170808	LARP4	-3.04958	1.2e-08	5.77e-07	la-related protein 4 isoform f [Homo sapiens]	-	-
NR_135503	MAN2	-2.63753	1.26e-08	6.07e-07	mannosidase, alpha, class 2A, member 2, isoform CRA_d [Homo sapiens]	N-Glycan biosynthesis;Various types of N-glycan biosynthesis	ko00510,ko00513
NM_002387	AMBRA1	2.52322	1.32e-08	6.32e-07	RecName: Full=Colorectal mutant cancer protein; Short=Protein MCC	Autophagy - animal;Mitophagy - animal	ko04140,ko04137
NM_203282	KRAB	-3.09062	1.43e-08	6.84e-07	zinc finger protein 254 isoform b [Homo sapiens]	-	-
NM_001287803	ZDHHC	3.95238	1.49e-08	7.11e-07	probable palmitoyltransferase ZDHHC16 isoform 5 precursor [Homo sapiens]	-	-
NM_001304990	SPRY3	2.93964	1.54e-08	7.37e-07	PREDICTED: protein sprouty homolog 3 [Tupaia chinensis]	-	-
NM_023075	AMBRA1	-2.64602	1.57e-08	7.48e-07	metallophosphoesterase 1 isoform 1 [Homo sapiens]	Autophagy - animal;Mitophagy - animal	ko04140,ko04137
NM_001135049	JDP2	-3.39595	1.63e-08	7.76e-07	PREDICTED: jun dimerization protein 2 isoform X1 [Macaca nemestrina]	-	-
NM_001098813	SEPT6_8_11	-2.75623	1.66e-08	7.88e-07	septin SEPT8_v3, partial [Homo sapiens]	-	-
NM_001261437	ETV4	-3.20326	1.67e-08	7.93e-07	adenovirus E1A enhancer binding protein, partial [Homo sapiens]	-	-
NM_130833	OPA1	2.90351	1.72e-08	7.97e-07	PREDICTED: dynamin-like 120 kDa protein, mitochondrial isoform X5 [Chrysochloris asiatica]	-	-
NM_001300960	CDK8_11	6.71094	1.72e-08	7.97e-07	PREDICTED: cyclin-dependent kinase 19 isoform X5 [Papio anubis]	-	-
NM_001324391	TCF1,HNF1A	6.69022	1.72e-08	7.97e-07	PREDICTED: homeobox-containing protein 1 isoform X2 [Oryctolagus cuniculus]	Signaling pathways regulating pluripotency of stem cells	ko04550
NM_032054	PCDHGA	6.68811	1.72e-08	7.97e-07	protocadherin gamma-A5 isoform 2 precursor [Homo sapiens]	-	-
NM_001276293	CEP97	6.67794	1.72e-08	7.97e-07	nischarin isoform 2 [Homo sapiens]	-	-
NM_201224	DDX47,RRP3	6.67533	1.72e-08	7.97e-07	probable ATP-dependent RNA helicase DDX47 isoform 2 [Homo sapiens]	-	-
NM_001198681	KRAB	6.66168	1.72e-08	7.97e-07	leptin receptor gene-related protein isoform 2 [Homo sapiens]	-	-
NM_001311193	PLA2G4,CPLA2	-6.64868	1.72e-08	7.97e-07	cytosolic phospholipase A2 isoform 2 [Homo sapiens]	Necroptosis;MAPK signaling pathway;Phospholipase D signaling pathway;Ras signaling pathway;VEGF signaling pathway;Arachidonic acid metabolism;Ether lipid metabolism;Glycerophospholipid metabolism;Linoleic acid metabolism;alpha-Linolenic acid metabolism;Vascular smooth muscle contraction;GnRH signaling pathway;Ovarian Steroidogenesis;Oxytocin signaling pathway;Fc epsilon RI signaling pathway;Plate…	ko04217,ko04010,ko04072,ko04014,ko04370,ko00590,ko00565,ko00564,ko00591,ko00592,ko04270,ko04912,ko04913,ko04921,ko04664,ko04611,ko04724,ko04730,ko04726,ko04750
NM_001321033	PREDICTED: septin-2 isoform X2	-6.64868	1.72e-08	7.97e-07	PREDICTED: septin-2 isoform X2 [Mandrillus leucophaeus]	-	-
NM_031423	NUF2,CDCA1	-6.62969	1.72e-08	7.97e-07	kinetochore protein Nuf2 [Homo sapiens]	-	-
NM_001204290	MUC1	-6.62565	1.72e-08	7.97e-07	mucin-1 isoform 14 precursor [Homo sapiens]	-	-
NM_000609	CXCL12	-6.6189	1.72e-08	7.97e-07	PREDICTED: stromal cell-derived factor 1 isoform X3 [Saimiri boliviensis boliviensis]	NF-kappa B signaling pathway;Cytokine-cytokine receptor interaction;Axon guidance;Chemokine signaling pathway;Intestinal immune network for IgA production;Leukocyte transendothelial migration	ko04064,ko04060,ko04360,ko04062,ko04672,ko04670
NM_022088	KRAB	-6.61261	1.72e-08	7.97e-07	zinc finger protein 64 isoform b [Homo sapiens]	-	-
NM_001272050	tdk,TK	-6.61205	1.72e-08	7.97e-07	PREDICTED: thymidine kinase 2, mitochondrial isoform X1 [Colobus angolensis palliatus]	Pyrimidine metabolism;Drug metabolism - other enzymes	ko00240,ko00983
NR_034035	FUSIP1	-6.61205	1.72e-08	7.97e-07	FUS interacting protein (serine/arginine-rich) 1, isoform CRA_d [Homo sapiens]	Spliceosome	ko03040
NR_073517	PIK3R	-6.61173	1.72e-08	7.97e-07	PIK3R2 protein [Homo sapiens]	Apoptosis;Regulation of actin cytoskeleton;Focal adhesion;Signaling pathways regulating pluripotency of stem cells;Autophagy - animal;AMPK signaling pathway;ErbB signaling pathway;FoxO signaling pathway;HIF-1 signaling pathway;Jak-STAT signaling pathway;PI3K-Akt signaling pathway;Phosphatidylinositol signaling system;Phospholipase D signaling pathway;Rap1 signaling pathway;Ras signaling pathway;S…	ko04210,ko04810,ko04510,ko04550,ko04140,ko04152,ko04012,ko04068,ko04066,ko04630,ko04151,ko04070,ko04072,ko04015,ko04014,ko04071,ko04668,ko04370,ko04024,ko04150,ko04211,ko04213,ko04360,ko04380,ko04973,ko04915,ko04910,ko04914,ko04917,ko04923,ko04919,ko04960,ko04662,ko04062,ko04664,ko04666,ko04670,ko04650,ko04611,ko04660,ko04620,ko04725,ko04722,ko04750
NM_002525	NRD1	2.53339	1.8e-08	8.33e-07	PREDICTED: nardilysin isoform X1 [Homo sapiens]	-	-
NM_207040	TCF4_12	-2.82332	2.02e-08	9.34e-07	hypothetical protein, partial [Homo sapiens]	-	-
NM_133636	HELQ	3.8287	2.11e-08	9.72e-07	RecName: Full=Helicase POLQ-like; AltName: Full=Mus308-like helicase; AltName: Full=POLQ-like helicase	-	-
NM_001242833	NDRG1	-3.23565	2.43e-08	1.12e-06	PREDICTED: protein NDRG4 isoform X2 [Rhinopithecus bieti]	-	-
NM_001317237	CTSB	6.64122	2.5e-08	1.12e-06	cathepsin B isoform 2 [Homo sapiens]	Apoptosis;Autophagy - animal;Lysosome;Renin secretion;Antigen processing and presentation;NOD-like receptor signaling pathway	ko04210,ko04140,ko04142,ko04924,ko04612,ko04621
NM_001278580	ACVR2A	6.63816	2.5e-08	1.12e-06	activin receptor type-2A isoform 1 precursor [Homo sapiens]	Signaling pathways regulating pluripotency of stem cells;TGF-beta signaling pathway;Cytokine-cytokine receptor interaction	ko04550,ko04350,ko04060
NM_001317399	BACURD	6.63816	2.5e-08	1.12e-06	PREDICTED: BTB/POZ domain-containing adapter for CUL3-mediated RhoA degradation protein 3 isoform X2 [Saimiri boliviensis boliviensis]	-	-
NM_001346227	WDR48,UAF1	6.63816	2.5e-08	1.12e-06	PREDICTED: WD repeat-containing protein 48 isoform X1 [Macaca mulatta]	Fanconi anemia pathway	ko03460
NM_001261460	KRAB	6.63456	2.5e-08	1.12e-06	zinc finger protein 484 isoform c [Homo sapiens]	-	-
NM_001291721	CYFIP	6.63456	2.5e-08	1.12e-06	cytoplasmic FMR1-interacting protein 2 isoform b [Homo sapiens]	Regulation of actin cytoskeleton;RNA transport	ko04810,ko03013
NM_001330154	GIT2	6.63456	2.5e-08	1.12e-06	ARF GTPase-activating protein GIT2 isoform 8 [Homo sapiens]	Endocytosis	ko04144
NM_001252051	E2.1.1.77,pcm	6.6134	2.5e-08	1.12e-06	protein-L-isoaspartate(D-aspartate) O-methyltransferase isoform 4 [Homo sapiens]	-	-
NM_020632	ATPeV0A,ATP6N	-6.60257	2.5e-08	1.12e-06	V-type proton ATPase 116 kDa subunit a isoform 4 [Homo sapiens]	Lysosome;Phagosome;Oxidative phosphorylation;Collecting duct acid secretion;Synaptic vesicle cycle	ko04142,ko04145,ko00190,ko04966,ko04721
NM_001220489	CDH13	-6.59781	2.5e-08	1.12e-06	cadherin-13 isoform 3 precursor [Homo sapiens]	-	-
NM_001128172	PAK3,MRX30	-6.59698	2.5e-08	1.12e-06	serine/threonine-protein kinase PAK 3 isoform c [Homo sapiens]	Regulation of actin cytoskeleton;Focal adhesion;ErbB signaling pathway;Ras signaling pathway;Axon guidance;T cell receptor signaling pathway	ko04810,ko04510,ko04012,ko04014,ko04360,ko04660
NM_001159391	E2.7.4.8,gmk	-6.59553	2.5e-08	1.12e-06	PREDICTED: guanylate kinase isoform X2 [Gorilla gorilla gorilla]	Purine metabolism	ko00230
NM_001040056	MAPK1_3	-6.58056	2.5e-08	1.12e-06	mitogen-activated protein kinase 3 isoform 2 [Homo sapiens]	Apoptosis;Apoptosis - fly;Oocyte meiosis;Regulation of actin cytoskeleton;Adherens junction;Focal adhesion;Gap junction;Signaling pathways regulating pluripotency of stem cells;Autophagy - animal;Apelin signaling pathway;ErbB signaling pathway;FoxO signaling pathway;HIF-1 signaling pathway;MAPK signaling pathway;MAPK signaling pathway - fly;MAPK signaling pathway - yeast;PI3K-Akt signaling pathwa…	ko04210,ko04214,ko04114,ko04810,ko04520,ko04510,ko04540,ko04550,ko04140,ko04371,ko04012,ko04068,ko04066,ko04010,ko04013,ko04011,ko04151,ko04072,ko04015,ko04014,ko04071,ko04350,ko04668,ko04370,ko04024,ko04022,ko04150,ko04261,ko04270,ko04360,ko04320,ko04380,ko04915,ko04912,ko04910,ko04916,ko04921,ko04914,ko04917,ko04919,ko04713,ko04960,ko04662,ko04062,ko04664,ko04666,ko04657,ko04621,ko04650,ko04611…
NM_001318752	COL21A	-6.58056	2.5e-08	1.12e-06	collagen alpha-1(XXI) chain isoform b precursor [Homo sapiens]	Protein digestion and absorption	ko04974
NM_001267597	KRAB	-6.57808	2.5e-08	1.12e-06	zinc finger protein 248 isoform 1 [Homo sapiens]	-	-
NM_001316975	ICAT,CTNNBIP1	-6.57535	2.5e-08	1.12e-06	protein LZIC isoform c [Homo sapiens]	Wnt signaling pathway	ko04310
NR_047595	CENPJ	-6.57211	2.5e-08	1.12e-06	hypothetical protein [Homo sapiens]	-	-
NM_201543	LGALS8	2.30184	2.87e-08	1.28e-06	Galectin-8 variant, partial [Homo sapiens]	-	-
NM_001329923	CALM	-2.31227	2.87e-08	1.28e-06	PREDICTED: calmodulin [Chaetura pelagica]	Oocyte meiosis;Apelin signaling pathway;Calcium signaling pathway;MAPK signaling pathway - plant;Phosphatidylinositol signaling system;Rap1 signaling pathway;Ras signaling pathway;cAMP signaling pathway;cGMP - PKG signaling pathway;Adrenergic signaling in cardiomyocytes;Vascular smooth muscle contraction;Gastric acid secretion;Salivary secretion;Aldosterone synthesis and secretion;Estrogen signal…	ko04114,ko04371,ko04020,ko04016,ko04070,ko04015,ko04014,ko04024,ko04022,ko04261,ko04270,ko04971,ko04970,ko04925,ko04915,ko04922,ko04912,ko04910,ko04916,ko04921,ko04924,ko04713,ko04626,ko04728,ko04720,ko04722,ko04750,ko04740,ko04744,ko04745
NR_136157	NDUFA10	2.76719	3.15e-08	1.4e-06	NADH dehydrogenase (ubiquinone) 1 alpha subcomplex, 10, 42kDa precursor variant, partial [Homo sapiens]	Oxidative phosphorylation;Retrograde endocannabinoid signaling	ko00190,ko04723
NM_001809	CENPA	-2.9917	3.19e-08	1.41e-06	Homo sapiens centromere protein A, 17kDa, partial [synthetic construct]	-	-
NM_001329650	KRAB	-3.72522	3.21e-08	1.42e-06	zinc finger protein 25 (KOX 19) [Homo sapiens]	-	-
NM_001838	CCR7	6.60443	3.66e-08	1.56e-06	C-C chemokine receptor type 7 isoform a precursor [Homo sapiens]	Cytokine-cytokine receptor interaction;Chemokine signaling pathway	ko04060,ko04062
NM_001258039	SPRY1	6.60029	3.66e-08	1.56e-06	PREDICTED: protein sprouty homolog 1 isoform X1 [Macaca mulatta]	-	-
NM_001348463	SMARCA1,SNF2L	6.60029	3.66e-08	1.56e-06	RecName: Full=Chromodomain-helicase-DNA-binding protein 1-like; AltName: Full=Amplified in liver cancer protein 1	-	-
NM_017611	SLC43A3	6.59759	3.66e-08	1.56e-06	solute carrier family 43 member 3 isoform 1 [Homo sapiens]	-	-
NM_001142349	SCN4B	6.59445	3.66e-08	1.56e-06	PREDICTED: sodium channel subunit beta-4 isoform X1 [Pongo abelii]	Adrenergic signaling in cardiomyocytes	ko04261
NR_036634	TGFBR3	6.59421	3.66e-08	1.56e-06	betaglycan [Homo sapiens]	-	-
NM_001128826	NCALD	6.58986	3.66e-08	1.56e-06	Neuronal calcium sensor 1 [Heterocephalus glaber]	Olfactory transduction	ko04740
NM_001204869	CTGF	6.58986	3.66e-08	1.56e-06	PREDICTED: WNT1-inducible-signaling pathway protein 1 isoform X1 [Nomascus leucogenys]	Apelin signaling pathway;Hippo signaling pathway	ko04371,ko04390
NM_020039	ASIC1,ACCN2,BNAC2	6.58323	3.66e-08	1.56e-06	acid-sensing ion channel 1 isoform a [Homo sapiens]	Inflammatory mediator regulation of TRP channels	ko04750
NM_001323661	ZEB1_2	-6.55916	3.66e-08	1.56e-06	zinc finger E-box-binding homeobox 1 isoform a [Homo sapiens]	-	-
NM_001206654	NCOR2,SMRT	-6.55875	3.66e-08	1.56e-06	nuclear receptor corepressor 2 isoform 3 [Homo sapiens]	Notch signaling pathway	ko04330
NM_001258265	UTX,UTY	-6.55875	3.66e-08	1.56e-06	histone demethylase UTY isoform 20 [Homo sapiens]	-	-
NM_001297757	HELQ	-6.55875	3.66e-08	1.56e-06	PREDICTED: helicase POLQ-like isoform X1 [Homo sapiens]	-	-
NM_001321355	KRAB	-6.55875	3.66e-08	1.56e-06	zinc finger protein 667 isoform 2 [Homo sapiens]	-	-
NR_026786	LMLN	-6.55875	3.66e-08	1.56e-06	PREDICTED: leishmanolysin-like peptidase isoform X1 [Pan troglodytes]	-	-
NM_001135053	SIGIRR	-6.55148	3.66e-08	1.56e-06	single Ig IL-1-related receptor [Homo sapiens]	-	-
NM_001197295	ECM2	-6.5438	3.66e-08	1.56e-06	extracellular matrix protein 2 isoform 2 precursor [Homo sapiens]	-	-
NM_001348987	ABCG2	-6.53761	3.66e-08	1.56e-06	PREDICTED: ATP-binding cassette sub-family G member 2 isoform X2 [Homo sapiens]	ABC transporters;Bile secretion	ko02010,ko04976
NM_001322196	JAK2	-6.53106	3.66e-08	1.56e-06	tyrosine-protein kinase JAK2 isoform a [Homo sapiens]	Necroptosis;Signaling pathways regulating pluripotency of stem cells;Jak-STAT signaling pathway;PI3K-Akt signaling pathway;Adipocytokine signaling pathway;Prolactin signaling pathway;Chemokine signaling pathway;Th1 and Th2 cell differentiation;Th17 cell differentiation;Cholinergic synapse	ko04217,ko04550,ko04630,ko04151,ko04920,ko04917,ko04062,ko04658,ko04659,ko04725
NM_001146082	MBOAT7	-6.51949	3.66e-08	1.56e-06	PREDICTED: lysophospholipid acyltransferase 7 isoform X2 [Homo sapiens]	Glycerophospholipid metabolism	ko00564
NM_001178095	KRAB	-6.51949	3.66e-08	1.56e-06	zinc finger protein [Homo sapiens]	-	-
NM_001320003	RACGAP1,Tum	-6.51949	3.66e-08	1.56e-06	rac GTPase-activating protein 1 isoform c [Homo sapiens]	-	-
NM_001321890	HDAC9	-6.51949	3.66e-08	1.56e-06	PREDICTED: histone deacetylase 9 isoform X13 [Homo sapiens]	-	-
NM_001286220	GOT2	-6.51921	3.66e-08	1.56e-06	aspartate aminotransferase, mitochondrial isoform 2 precursor [Homo sapiens]	Alanine, aspartate and glutamate metabolism;Arginine and proline metabolism;Arginine biosynthesis;Cysteine and methionine metabolism;Phenylalanine metabolism;Phenylalanine, tyrosine and tryptophan biosynthesis;Tyrosine metabolism;Isoquinoline alkaloid biosynthesis;Tropane, piperidine and pyridine alkaloid biosynthesis;Carbon fixation in photosynthetic organisms;2-Oxocarboxylic acid metabolism;Bio…	ko00250,ko00330,ko00220,ko00270,ko00360,ko00400,ko00350,ko00950,ko00960,ko00710,ko01210,ko01230,ko01200,ko04975
NM_172165	MSH5	-4.87892	3.78e-08	1.6e-06	Homo sapiens mutS homolog 5 (E. coli), partial [synthetic construct]	-	-
NM_001100594	SNRK	2.5942	3.86e-08	1.64e-06	hypothetical protein [Homo sapiens]	-	-
NM_001193270	MSL3	2.90572	4.41e-08	1.86e-06	male-specific lethal-3 homolog 1 [Homo sapiens]	-	-
NM_001324260	KRAB	-2.87955	4.41e-08	1.86e-06	PREDICTED: zinc finger protein 37A isoform X2 [Pan troglodytes]	-	-
NM_001184751	KRAB	-3.56827	4.55e-08	1.92e-06	zinc finger protein 408 isoform 2 [Homo sapiens]	-	-
NM_001202522	DDR1,NEP	-2.74056	4.65e-08	1.96e-06	epithelial discoidin domain-containing receptor 1 isoform 5 precursor [Homo sapiens]	-	-
NM_001330203	EIF4E	2.52805	4.77e-08	2e-06	eukaryotic translation initiation factor 4E type 2 isoform F [Homo sapiens]	HIF-1 signaling pathway;PI3K-Akt signaling pathway;mTOR signaling pathway;RNA transport;Longevity regulating pathway - mammal;Insulin signaling pathway	ko04066,ko04151,ko04150,ko03013,ko04211,ko04910
NM_001286636	AMBRA1	2.72551	4.99e-08	2.09e-06	C6orf89 protein, partial [Homo sapiens]	Autophagy - animal;Mitophagy - animal	ko04140,ko04137
NM_001261411	SFRS16	-2.30325	4.99e-08	2.09e-06	hypothetical protein PANDA_012341, partial [Ailuropoda melanoleuca]	-	-
NM_001301188	TRIB3	6.56881	5.38e-08	2.18e-06	tribbles homolog 3 isoform 2 [Homo sapiens]	-	-
NM_001324001	CTNNA	6.56785	5.38e-08	2.18e-06	PREDICTED: catenin alpha-1 isoform X4 [Bos mutus]	Adherens junction;Hippo signaling pathway;Leukocyte transendothelial migration	ko04520,ko04390,ko04670
NM_001260476	TRM82,WDR4	6.56138	5.38e-08	2.18e-06	tRNA (guanine-N(7)-)-methyltransferase non-catalytic subunit WDR4 isoform 1 [Homo sapiens]	-	-
NM_000926	NR3C3,PGR	6.55135	5.38e-08	2.18e-06	PREDICTED: progesterone receptor [Sorex araneus]	Oocyte meiosis;Progesterone-mediated oocyte maturation	ko04114,ko04914
NM_001160708	RPC2,POLR3B	6.55135	5.38e-08	2.18e-06	DNA-directed RNA polymerase III subunit RPC2 isoform 1 [Homo sapiens]	RNA polymerase;Purine metabolism;Pyrimidine metabolism;Cytosolic DNA-sensing pathway	ko03020,ko00230,ko00240,ko04623
NM_001256653	KRAB	6.55135	5.38e-08	2.18e-06	zinc finger protein 43 isoform 3 [Homo sapiens]	-	-
NM_005156	PTBP3,ROD1	6.55135	5.38e-08	2.18e-06	PREDICTED: polypyrimidine tract-binding protein 3 isoform X2 [Panthera pardus]	-	-
NM_001185100	CD22,SIGLEC2	6.54743	5.38e-08	2.18e-06	B-cell receptor CD22 isoform 3 precursor [Homo sapiens]	Cell adhesion molecules (CAMs);B cell receptor signaling pathway;Hematopoietic cell lineage	ko04514,ko04662,ko04640
NM_001171184	DMD	6.54375	5.38e-08	2.18e-06	dystrophin-related protein 2 isoform 1 [Homo sapiens]	-	-
NR_024555	RHOBTB1_2	6.54375	5.38e-08	2.18e-06	rho-related BTB domain-containing protein 1 [Homo sapiens]	Ubiquitin mediated proteolysis	ko04120
NM_016351	ADAM22	6.5431	5.38e-08	2.18e-06	disintegrin and metalloproteinase domain-containing protein 22 isoform 3 precursor [Homo sapiens]	-	-
NM_001277227	LGR5,GPR49	-6.53298	5.38e-08	2.18e-06	leucine-rich repeat-containing G-protein coupled receptor 5 isoform 3 precursor [Homo sapiens]	-	-
NR_136887	DLG2_3	6.53032	5.38e-08	2.18e-06	PREDICTED: protein lin-7 homolog A isoform X1 [Mus musculus]	Tight junction;Hippo signaling pathway	ko04530,ko04390
NM_001320557	SCAN	-6.51437	5.38e-08	2.18e-06	zinc finger and SCAN domain-containing protein 16 isoform c [Homo sapiens]	-	-
NM_001318203	VTI1	-6.50983	5.38e-08	2.18e-06	vesicle transport through interaction with t-SNAREs homolog 1A isoform a [Homo sapiens]	Autophagy - yeast;SNARE interactions in vesicular transport	ko04138,ko04130
NR_110231	TRIP10,CIP4	-6.50173	5.38e-08	2.18e-06	salt-tolerant protein mutant [Homo sapiens]	Insulin signaling pathway	ko04910
NM_001199055	LITAF	-6.48884	5.38e-08	2.18e-06	cell death-inducing p53-target protein 1 isoform b [Homo sapiens]	Lysosome	ko04142
NM_015180	SYNE2	-6.48884	5.38e-08	2.18e-06	nesprin-2 isoform 1 [Homo sapiens]	-	-
NM_152292	TRMT10A,TRM10,RG9MTD2	-6.48821	5.38e-08	2.18e-06	tRNA methyltransferase 10 homolog A [Homo sapiens]	-	-
NM_001198687	LEPR	-6.47914	5.38e-08	2.18e-06	leptin receptor isoform 2 precursor [Homo sapiens]	AMPK signaling pathway;Jak-STAT signaling pathway;Cytokine-cytokine receptor interaction;Neuroactive ligand-receptor interaction;Adipocytokine signaling pathway	ko04152,ko04630,ko04060,ko04080,ko04920
NM_001317029	KRAB	-6.47914	5.38e-08	2.18e-06	zinc finger protein 418 isoform c [Homo sapiens]	-	-
NM_001322118	PDPR	-6.47914	5.38e-08	2.18e-06	pyruvate dehydrogenase phosphatase regulatory subunit [synthetic construct]	-	-
NM_198837	ACACA	-6.47914	5.38e-08	2.18e-06	PREDICTED: acetyl-CoA carboxylase 1 isoform X5 [Macaca nemestrina]	AMPK signaling pathway;Aflatoxin biosynthesis;Propanoate metabolism;Pyruvate metabolism;Fatty acid biosynthesis;Fatty acid metabolism;Glucagon signaling pathway;Insulin signaling pathway	ko04152,ko00254,ko00640,ko00620,ko00061,ko01212,ko04922,ko04910
NM_020731	AHRR,AHH	2.42066	5.62e-08	2.27e-06	aryl hydrocarbon receptor repressor isoform 1 [Homo sapiens]	-	-
NM_001278122	ZKSCAN	-2.41372	5.69e-08	2.3e-06	zinc finger protein 192 variant, partial [Homo sapiens]	-	-
NM_001346850	C1S	-2.59172	5.99e-08	2.41e-06	complement C1s subcomponent isoform 1 preproprotein [Homo sapiens]	Complement and coagulation cascades	ko04610
NM_001161662	WWC1	-2.67034	6.4e-08	2.58e-06	PREDICTED: protein KIBRA isoform X4 [Homo sapiens]	Hippo signaling pathway;Hippo signaling pathway - multiple species;Hippo signaling pathway -fly	ko04390,ko04392,ko04391
NM_001305203	KRAB	3.09258	6.48e-08	2.61e-06	zinc finger protein 90 homolog isoform 1 [Homo sapiens]	-	-
NM_001308824	SF3B1,SAP155	2.87616	6.86e-08	2.76e-06	PREDICTED: splicing factor 3B subunit 1 isoform X4 [Mustela putorius furo]	Spliceosome	ko03040
NM_001282587	H6PD	-2.40608	6.94e-08	2.79e-06	PREDICTED: GDH/6PGL endoplasmic bifunctional protein isoform X1 [Gorilla gorilla gorilla]	Pentose phosphate pathway;Carbon metabolism	ko00030,ko01200
NM_001278603	NUP54,NUP57	-3.3387	7.23e-08	2.89e-06	PREDICTED: nucleoporin p54 isoform X3 [Nomascus leucogenys]	RNA transport	ko03013
NM_001319092	ARID4B	-2.97216	7.78e-08	3.06e-06	modulator recognition factor I, partial [Homo sapiens]	-	-
NM_020923	AMBRA1	-2.77249	7.79e-08	3.06e-06	DBF4-type zinc finger-containing protein 2 isoform 1 [Homo sapiens]	Autophagy - animal;Mitophagy - animal	ko04140,ko04137
NM_080489	SDCBP	6.5245	7.94e-08	3.06e-06	syntenin-2 isoform a [Homo sapiens]	-	-
NM_001145262	NCOA4,PTC3	6.52134	7.94e-08	3.06e-06	nuclear receptor coactivator 4 [Pan troglodytes]	Ferroptosis	ko04216
NR_104481	BTBD10	6.52134	7.94e-08	3.06e-06	PREDICTED: BTB/POZ domain-containing protein KCTD20 isoform X1 [Pan troglodytes]	-	-
NM_001146095	FAN1,MTMR15	6.50514	7.94e-08	3.06e-06	fanconi-associated nuclease 1 isoform b [Homo sapiens]	Fanconi anemia pathway	ko03460
NM_001184939	EPB41,4.1R	6.50325	7.94e-08	3.06e-06	PREDICTED: band 4.1-like protein 5 isoform X12 [Pan troglodytes]	-	-
NR_046397	AMBRA1	6.50031	7.94e-08	3.06e-06	XIAP-associated factor 1 isoform 2 [Homo sapiens]	Autophagy - animal;Mitophagy - animal	ko04140,ko04137
NM_001134419	CDC7	6.49913	7.94e-08	3.06e-06	PREDICTED: cell division cycle 7-related protein kinase isoform X1 [Gorilla gorilla gorilla]	Cell cycle;Cell cycle - yeast;Meiosis - yeast	ko04110,ko04111,ko04113
NM_001129840	CACNA1C	6.49614	7.94e-08	3.06e-06	voltage-dependent L-type calcium channel subunit alpha-1C isoform 14 [Homo sapiens]	Calcium signaling pathway;MAPK signaling pathway;cAMP signaling pathway;cGMP - PKG signaling pathway;Adrenergic signaling in cardiomyocytes;Cardiac muscle contraction;Vascular smooth muscle contraction;Aldosterone synthesis and secretion;GnRH signaling pathway;Insulin secretion;Oxytocin signaling pathway;Renin secretion;Circadian entrainment;Cholinergic synapse;Dopaminergic synapse;GABAergic syna…	ko04020,ko04010,ko04024,ko04022,ko04261,ko04260,ko04270,ko04925,ko04912,ko04911,ko04921,ko04924,ko04713,ko04725,ko04728,ko04727,ko04724,ko04720,ko04723,ko04726,ko04742
NM_001323062	AFAP1	6.49614	7.94e-08	3.06e-06	actin filament-associated protein 1-like 1 isoform 3 [Homo sapiens]	-	-
NM_033481	FBXO9	6.49614	7.94e-08	3.06e-06	F-box only protein 9 isoform 1 [Homo sapiens]	-	-
NR_138107	KRAB	6.49614	7.94e-08	3.06e-06	PREDICTED: LOW QUALITY PROTEIN: Krueppel-related zinc finger protein 1 [Colobus angolensis palliatus]	-	-
NM_001320928	IKBKA,IKKA,CHUK	-6.47972	7.94e-08	3.06e-06	inhibitor of nuclear factor kappa-B kinase subunit alpha isoform 2 [Homo sapiens]	Apoptosis;FoxO signaling pathway;MAPK signaling pathway;NF-kappa B signaling pathway;PI3K-Akt signaling pathway;Ras signaling pathway;TNF signaling pathway;mTOR signaling pathway;Osteoclast differentiation;Adipocytokine signaling pathway;B cell receptor signaling pathway;Chemokine signaling pathway;Cytosolic DNA-sensing pathway;IL-17 signaling pathway;NOD-like receptor signaling pathway;RIG-I-lik…	ko04210,ko04068,ko04010,ko04064,ko04151,ko04014,ko04668,ko04150,ko04380,ko04920,ko04662,ko04062,ko04623,ko04657,ko04621,ko04622,ko04660,ko04658,ko04659,ko04620
NM_024969	CSRNP	-6.47899	7.94e-08	3.06e-06	PREDICTED: cysteine/serine-rich nuclear protein 3 isoform X1 [Homo sapiens]	-	-
NM_001098403	ZBTB38	-6.47661	7.94e-08	3.06e-06	zinc finger and BTB domain-containing protein 21 isoform S [Homo sapiens]	-	-
NM_001271980	STK24_25_MST4	-6.47178	7.94e-08	3.06e-06	serine/threonine-protein kinase 25 isoform 2 [Homo sapiens]	-	-
NM_001288643	KRAB	-6.47178	7.94e-08	3.06e-06	zinc finger protein 286A isoform 3 [Homo sapiens]	-	-
NM_001288789	STAM	-6.47178	7.94e-08	3.06e-06	TOM1-like protein 2 isoform 7 [Homo sapiens]	Endocytosis;Jak-STAT signaling pathway	ko04144,ko04630
NM_005019	PDE1	-6.47178	7.94e-08	3.06e-06	calcium/calmodulin-dependent 3',5'-cyclic nucleotide phosphodiesterase 1A isoform 3 [Homo sapiens]	Calcium signaling pathway;Purine metabolism;Renin secretion;Olfactory transduction;Taste transduction	ko04020,ko00230,ko04924,ko04740,ko04742
NM_153023	ARHGEF4,ASEF	-6.47178	7.94e-08	3.06e-06	spermatogenesis-associated protein 13 isoform 3 [Homo sapiens]	Regulation of actin cytoskeleton	ko04810
NM_174955	ATP2A	-6.46467	7.94e-08	3.06e-06	PREDICTED: sarcoplasmic/endoplasmic reticulum calcium ATPase 3 isoform X2 [Pongo abelii]	Calcium signaling pathway;cGMP - PKG signaling pathway;Pancreatic secretion	ko04020,ko04022,ko04972
NM_001098800	MAGED1,NRAGE	-6.46324	7.94e-08	3.06e-06	melanoma-associated antigen D4 isoform 1 [Homo sapiens]	Neurotrophin signaling pathway	ko04722
NM_001127668	KCNE1	-6.45495	7.94e-08	3.06e-06	PREDICTED: potassium voltage-gated channel subfamily E member 1 isoform X1 [Macaca nemestrina]	Adrenergic signaling in cardiomyocytes	ko04261
NM_001002812	PDE4DIP	-6.4527	7.94e-08	3.06e-06	phosphodiesterase 4D interacting protein [Homo sapiens]	-	-
NM_001330325	DES	2.5219	8.03e-08	3.1e-06	PREDICTED: intermediate filament family orphan 1 isoform X2 [Manis javanica]	-	-
NM_001283049	USP8,UBP5	-3.49385	9.13e-08	3.51e-06	ubiquitin carboxyl-terminal hydrolase 8 isoform b [Homo sapiens]	Endocytosis;Mitophagy - animal	ko04144,ko04137
NM_001135608	ARHGAP10	3.13435	1.03e-07	3.95e-06	PREDICTED: rho GTPase-activating protein 26 isoform X4 [Panthera pardus]	-	-
NM_016339	RAPGEF4,EPAC2	-2.92076	1.1e-07	4.19e-06	RecName: Full=Rap guanine nucleotide exchange factor-like 1; AltName: Full=Link guanine nucleotide exchange factor II; Short=Link GEFII	Phospholipase D signaling pathway;Rap1 signaling pathway;cAMP signaling pathway;Adrenergic signaling in cardiomyocytes;Insulin secretion;Leukocyte transendothelial migration	ko04072,ko04015,ko04024,ko04261,ko04911,ko04670
NM_015341	BRRN1,BRN1,CAPH	-2.27523	1.1e-07	4.19e-06	condensin complex subunit 2 isoform 1 [Homo sapiens]	Cell cycle - yeast	ko04111
NM_001294333	ATPeV0B,ATP6F	2.36953	1.11e-07	4.24e-06	PREDICTED: V-type proton ATPase 21 kDa proteolipid subunit isoform X1 [Mandrillus leucophaeus]	Lysosome;Phagosome;Oxidative phosphorylation;Synaptic vesicle cycle	ko04142,ko04145,ko00190,ko04721
NM_001348722	KRAB	-3.48966	1.16e-07	4.37e-06	zinc finger protein 439 [Homo sapiens]	-	-
NM_001145961	SLC12A4_5_6,KCC	6.48013	1.18e-07	4.37e-06	solute carrier family 12 member 4 isoform b [Homo sapiens]	-	-
NM_001323904	LEO1	6.48013	1.18e-07	4.37e-06	RNA polymerase-associated protein LEO1 isoform 4 [Homo sapiens]	-	-
NM_015090	NFASC	6.48013	1.18e-07	4.37e-06	PREDICTED: neurofascin isoform X26 [Homo sapiens]	Cell adhesion molecules (CAMs)	ko04514
NM_030664	PTER,php	6.48013	1.18e-07	4.37e-06	PREDICTED: phosphotriesterase-related protein isoform X1 [Homo sapiens]	-	-
NM_001258343	SLC44A3	6.47271	1.18e-07	4.37e-06	choline transporter-like protein 3 isoform 6 [Homo sapiens]	-	-
NM_001207009	KRAB	6.46625	1.18e-07	4.37e-06	zinc finger protein 497, isoform CRA_a [Homo sapiens]	-	-
NM_001284528	KRAB	6.45685	1.18e-07	4.37e-06	zinc finger and SCAN domain-containing protein 32 isoform b [Homo sapiens]	-	-
NM_001321323	KRAB	-6.45032	1.18e-07	4.37e-06	zinc finger protein 615 isoform 5 [Homo sapiens]	-	-
NM_173830	CEP57	6.45023	1.18e-07	4.37e-06	PREDICTED: centrosomal protein CEP57L1 isoform X8 [Homo sapiens]	-	-
NM_001080951	PLAGL1	6.44946	1.18e-07	4.37e-06	zinc finger protein PLAGL1 isoform 2 [Homo sapiens]	-	-
NM_001164179	ENTPD1_3_8	-6.43357	1.18e-07	4.37e-06	ectonucleoside triphosphate diphosphohydrolase 1 isoform 4 [Homo sapiens]	Purine metabolism;Pyrimidine metabolism	ko00230,ko00240
NM_001328652	PIK3R	-6.43357	1.18e-07	4.37e-06	phosphatidylinositol 3-kinase regulatory subunit gamma isoform 6 [Homo sapiens]	Apoptosis;Regulation of actin cytoskeleton;Focal adhesion;Signaling pathways regulating pluripotency of stem cells;Autophagy - animal;AMPK signaling pathway;ErbB signaling pathway;FoxO signaling pathway;HIF-1 signaling pathway;Jak-STAT signaling pathway;PI3K-Akt signaling pathway;Phosphatidylinositol signaling system;Phospholipase D signaling pathway;Rap1 signaling pathway;Ras signaling pathway;S…	ko04210,ko04810,ko04510,ko04550,ko04140,ko04152,ko04012,ko04068,ko04066,ko04630,ko04151,ko04070,ko04072,ko04015,ko04014,ko04071,ko04668,ko04370,ko04024,ko04150,ko04211,ko04213,ko04360,ko04380,ko04973,ko04915,ko04910,ko04914,ko04917,ko04923,ko04919,ko04960,ko04662,ko04062,ko04664,ko04666,ko04670,ko04650,ko04611,ko04660,ko04620,ko04725,ko04722,ko04750
NM_007229	MYO1	-6.43322	1.18e-07	4.37e-06	PREDICTED: protein kinase C and casein kinase substrate in neurons protein 2 isoform X2 [Aotus nancymaae]	-	-
NM_002753	JNK	-6.42345	1.18e-07	4.37e-06	PREDICTED: mitogen-activated protein kinase 10 isoform X7 [Pteropus alecto]	Apoptosis;Apoptosis - fly;Apoptosis - multiple species;Necroptosis;Focal adhesion;Tight junction;Autophagy - animal;Mitophagy - animal;ErbB signaling pathway;FoxO signaling pathway;Hippo signaling pathway -fly;MAPK signaling pathway;MAPK signaling pathway - fly;Ras signaling pathway;Sphingolipid signaling pathway;TNF signaling pathway;Wnt signaling pathway;cAMP signaling pathway;Protein processin…	ko04210,ko04214,ko04215,ko04217,ko04510,ko04530,ko04140,ko04137,ko04012,ko04068,ko04391,ko04010,ko04013,ko04014,ko04071,ko04668,ko04310,ko04024,ko04141,ko04212,ko04380,ko04920,ko04912,ko04910,ko04914,ko04917,ko04664,ko04657,ko04621,ko04622,ko04658,ko04659,ko04624,ko04620,ko04728,ko04722,ko04723,ko04750
NM_001267033	MZF1	-6.41752	1.18e-07	4.37e-06	zinc finger protein 42 [Homo sapiens]	-	-
NR_049741	SIKE	-6.41752	1.18e-07	4.37e-06	suppressor of IKBKE 1 isoform 1 [Homo sapiens]	RIG-I-like receptor signaling pathway	ko04622
NM_001171820	NR1C2,PPARD	-6.41059	1.18e-07	4.37e-06	peroxisome proliferator-activated receptor delta isoform 4 [Homo sapiens]	Wnt signaling pathway;PPAR signaling pathway	ko04310,ko03320
NM_001330484	PREB,SEC12	-6.4023	1.18e-07	4.37e-06	prolactin regulatory element-binding protein [Homo sapiens]	Protein processing in endoplasmic reticulum	ko04141
NM_001326325	CUGBP,BRUNOL,CELF	-6.40056	1.18e-07	4.37e-06	CUGBP Elav-like family member 2 isoform 8 [Homo sapiens]	-	-
NM_001329654	KRAB	-6.40056	1.18e-07	4.37e-06	zinc finger protein 25 (KOX 19) [Homo sapiens]	-	-
NM_001348721	KRAB	-6.40056	1.18e-07	4.37e-06	zinc finger protein 439 [Homo sapiens]	-	-
NM_001287519	CDC25B	-2.32751	1.21e-07	4.49e-06	Homo sapiens cell division cycle 25B, partial [synthetic construct]	Cell cycle;MAPK signaling pathway;Progesterone-mediated oocyte maturation	ko04110,ko04010,ko04914
NM_030820	COL21A	2.70077	1.26e-07	4.67e-06	collagen alpha-1(XXI) chain isoform a precursor [Homo sapiens]	Protein digestion and absorption	ko04974
NM_001256335	PTGES2	-2.18932	1.33e-07	4.92e-06	PREDICTED: prostaglandin E synthase 2 isoform X2 [Nomascus leucogenys]	Arachidonic acid metabolism	ko00590
NM_181830	NF2	-2.32977	1.37e-07	5.07e-06	PREDICTED: merlin isoform X5 [Pan troglodytes]	Tight junction;Hippo signaling pathway;Hippo signaling pathway - multiple species;Hippo signaling pathway -fly	ko04530,ko04390,ko04392,ko04391
NM_001001567	PDE9	-4.16101	1.39e-07	5.12e-06	Homo sapiens phosphodiesterase 9A, partial [synthetic construct]	Purine metabolism	ko00230
NM_001134647	AFAP1	2.23441	1.41e-07	5.18e-06	actin filament-associated protein 1 isoform A [Homo sapiens]	-	-
NM_001291398	FAM21	-2.50593	1.41e-07	5.18e-06	PREDICTED: WASH complex subunit FAM21C isoform X2 [Pan troglodytes]	Endocytosis	ko04144
NM_033010	PCBP2_3_4	-2.41226	1.43e-07	5.27e-06	PREDICTED: poly(rC)-binding protein 4 isoform X1 [Homo sapiens]	Ferroptosis	ko04216
NM_001085427	ARSA	-3.22867	1.58e-07	5.79e-06	arylsulfatase A isoform a precursor [Homo sapiens]	Lysosome;Sphingolipid metabolism	ko04142,ko00600
NM_001322134	KRAB	2.65297	1.69e-07	6.19e-06	PREDICTED: zinc finger protein 160 isoform X1 [Macaca fascicularis]	-	-
NM_001348264	TBC1D4,AS160	-2.95451	1.74e-07	6.25e-06	unnamed protein product [Homo sapiens]	Thyroid hormone signaling pathway	ko04919
NM_001007023	DIO2	6.43766	1.76e-07	6.25e-06	type II iodothyronine deiodinase isoform b [Homo sapiens]	Thyroid hormone signaling pathway	ko04919
NM_001098492	KRAB	6.43766	1.76e-07	6.25e-06	zinc finger protein 419 isoform 4 [Homo sapiens]	-	-
NM_001321515	septin-10 isoform 21	6.43766	1.76e-07	6.25e-06	septin-10 isoform 21 [Homo sapiens]	-	-
NM_001349071	RHBDD1	6.43766	1.76e-07	6.25e-06	rhomboid-related protein 4 [Homo sapiens]	-	-
NM_032871	TNFRSF19L,RELT	6.43766	1.76e-07	6.25e-06	tumor necrosis factor receptor superfamily, member 19-like, isoform CRA_c [Homo sapiens]	Cytokine-cytokine receptor interaction	ko04060
NM_001146111	MTA	6.43134	1.76e-07	6.25e-06	mesoderm induction early response protein 1 isoform g precursor [Homo sapiens]	-	-
NM_001326542	SP4	6.42617	1.76e-07	6.25e-06	PREDICTED: transcription factor Sp4 [Equus caballus]	-	-
NM_001135590	KRAB	6.4127	1.76e-07	6.25e-06	zinc finger protein 577 isoform b [Homo sapiens]	-	-
NR_027662	SLC25A12_13,AGC	6.41226	1.76e-07	6.25e-06	PREDICTED: calcium-binding mitochondrial carrier protein Aralar2 isoform X4 [Pan troglodytes]	-	-
NM_001329862	truB,PUS4,TRUB1	6.40323	1.76e-07	6.25e-06	probable tRNA pseudouridine synthase 2 isoform 1 [Homo sapiens]	-	-
NM_001330300	SAP130	6.40168	1.76e-07	6.25e-06	PREDICTED: histone deacetylase complex subunit SAP130 isoform X6 [Homo sapiens]	-	-
NM_001193414	TUBA	6.39988	1.76e-07	6.25e-06	PREDICTED: tubulin alpha-8 chain isoform X1 [Rhinopithecus roxellana]	Apoptosis;Gap junction;Tight junction;Phagosome	ko04210,ko04540,ko04530,ko04145
NM_001145512	NFIA	6.39602	1.76e-07	6.25e-06	nuclear factor 1 A-type isoform 4 [Homo sapiens]	-	-
NM_001204505	dgkA,DGK	6.39602	1.76e-07	6.25e-06	diacylglycerol kinase eta isoform 3 [Homo sapiens]	Phosphatidylinositol signaling system;Phospholipase D signaling pathway;Glycerolipid metabolism;Glycerophospholipid metabolism	ko04070,ko04072,ko00561,ko00564
NM_001256126	CERS	6.39602	1.76e-07	6.25e-06	ceramide synthase 6 isoform 1 [Homo sapiens]	Sphingolipid signaling pathway;Sphingolipid metabolism	ko04071,ko00600
NM_001159588	CD109	-6.39431	1.76e-07	6.25e-06	hypothetical protein, partial [Homo sapiens]	-	-
NM_001193495	ADAR,ADAR1	-6.37289	1.76e-07	6.25e-06	hypothetical protein, partial [Homo sapiens]	Cytosolic DNA-sensing pathway	ko04623
NM_001304458	PRMT7	-6.36794	1.76e-07	6.25e-06	putative protein arginine N-methyltransferase 9 isoform 1 [Homo sapiens]	-	-
NM_182948	PKA	-6.36241	1.76e-07	6.25e-06	protein kinase cAMP-dependent catalytic beta, partial [synthetic construct]	Meiosis - yeast;Oocyte meiosis;Gap junction;Tight junction;Autophagy - animal;Autophagy - yeast;Apelin signaling pathway;Calcium signaling pathway;Hedgehog signaling pathway;Hedgehog signaling pathway - fly;MAPK signaling pathway;Ras signaling pathway;Wnt signaling pathway;cAMP signaling pathway;Longevity regulating pathway - mammal;Longevity regulating pathway - multiple species;Adrenergic signa…	ko04113,ko04114,ko04540,ko04530,ko04140,ko04138,ko04371,ko04020,ko04340,ko04341,ko04010,ko04014,ko04310,ko04024,ko04211,ko04213,ko04261,ko04270,ko04976,ko04971,ko04970,ko04925,ko04915,ko04922,ko04912,ko04911,ko04910,ko04916,ko04913,ko04921,ko04914,ko04923,ko04924,ko04919,ko04918,ko04713,ko04961,ko04962,ko04062,ko04611,ko04725,ko04728,ko04727,ko04724,ko04720,ko04723,ko04726,ko04750,ko04740,ko04742
NM_001322092	CNOT7_8,CAF1,POP2	-6.35435	1.76e-07	6.25e-06	CCR4-NOT transcription complex, subunit 7, isoform CRA_a, partial [Mus musculus]	RNA degradation	ko03018
NM_001330374	FGD4	-6.35085	1.76e-07	6.25e-06	FYVE, RhoGEF and PH domain-containing protein 4 isoform 2 [Homo sapiens]	-	-
NM_176792	MRPL43	-6.35085	1.76e-07	6.25e-06	39S ribosomal protein L43, mitochondrial isoform b [Homo sapiens]	-	-
NM_001048172	mutY	-6.34015	1.76e-07	6.25e-06	adenine DNA glycosylase isoform 6 [Homo sapiens]	Base excision repair	ko03410
NR_136666	SLC9A5,NHE5	3.79294	1.91e-07	6.79e-06	sodium/hydrogen exchanger 5 isoform 1 precursor [Homo sapiens]	-	-
NM_001130072	EPN	2.09701	1.94e-07	6.87e-06	epsin-1 [Rattus norvegicus]	Endocytosis	ko04144
NM_001320139	RP-L6e,RPL6	-2.9158	2e-07	7.07e-06	60S ribosomal protein L6 isoform 1 [Homo sapiens]	Ribosome	ko03010
NM_207181	NPHP1	3.93297	2.07e-07	7.33e-06	nephrocystin-1 isoform 2 [Homo sapiens]	-	-
NM_001308320	PARP10_14_15	-4.65748	2.14e-07	7.57e-06	poly [ADP-ribose] polymerase 15 isoform 3 [Homo sapiens]	-	-
NM_001252103	KIF4_21_27	2.99632	2.16e-07	7.61e-06	kinesin-like protein KIF21B isoform 4 [Homo sapiens]	-	-
NM_001256128	AMBRA1	2.90123	2.17e-07	7.64e-06	Chain A, Human Mterf4-Nsun4 Protein Complex	Autophagy - animal;Mitophagy - animal	ko04140,ko04137
NM_001243234	TCF4_12	-3.33875	2.57e-07	9.06e-06	transcription factor 4 isoform j [Homo sapiens]	-	-
NM_001288761	KRAB	6.39386	2.64e-07	9.12e-06	PREDICTED: zinc finger protein 180 isoform X4 [Pongo abelii]	-	-
NM_001142523	IRAK3	-6.35392	2.64e-07	9.12e-06	interleukin-1 receptor-associated kinase 3 isoform b [Homo sapiens]	Neurotrophin signaling pathway	ko04722
NM_001146255	FMOD	-6.35392	2.64e-07	9.12e-06	podocan-like protein 1 isoform 3 precursor [Homo sapiens]	-	-
NM_001244889	UNC5	-6.35392	2.64e-07	9.12e-06	netrin receptor UNC5B isoform 2 precursor [Homo sapiens]	Axon guidance	ko04360
NM_001323375	CAMK4	-6.35392	2.64e-07	9.12e-06	CAMK4 protein, partial [Homo sapiens]	Apelin signaling pathway;Calcium signaling pathway;cAMP signaling pathway;Longevity regulating pathway - mammal;Osteoclast differentiation;Aldosterone synthesis and secretion;Oxytocin signaling pathway;Cholinergic synapse;Long-term potentiation;Neurotrophin signaling pathway	ko04371,ko04020,ko04024,ko04211,ko04380,ko04925,ko04921,ko04725,ko04720,ko04722
NM_001167595	E5.1.99.4,AMACR,mcr	6.35034	2.64e-07	9.12e-06	alpha-methylacyl-CoA racemase isoform 3 [Homo sapiens]	Peroxisome;Primary bile acid biosynthesis	ko04146,ko00120
NM_001318516	TOLLIP	-6.34908	2.64e-07	9.12e-06	toll-interacting protein isoform 4 [Homo sapiens]	Toll-like receptor signaling pathway	ko04620
NM_001302890	CACNA2D1	6.34772	2.64e-07	9.12e-06	voltage-dependent calcium channel subunit alpha-2/delta-1 precursor [Homo sapiens]	MAPK signaling pathway;Adrenergic signaling in cardiomyocytes;Cardiac muscle contraction;Oxytocin signaling pathway	ko04010,ko04261,ko04260,ko04921
NM_001324243	RNPC3	6.34772	2.64e-07	9.12e-06	RNA-binding protein 41 isoform 4 [Homo sapiens]	-	-
NR_073449	REEP1_2_3_4	-6.34738	2.64e-07	9.12e-06	PREDICTED: receptor expression-enhancing protein 2 [Ursus maritimus]	-	-
NM_001319083	KRAB	-6.3449	2.64e-07	9.12e-06	zinc finger protein 57 isoform 1 [Homo sapiens]	-	-
NM_001319034	DSP	-6.33509	2.64e-07	9.12e-06	desmoplakin isoform Ia [Homo sapiens]	-	-
NM_183360	DMD	-6.33383	2.64e-07	9.12e-06	PREDICTED: dystrobrevin beta isoform X1 [Balaenoptera acutorostrata scammoni]	-	-
NM_000219	KCNE1	-6.32928	2.64e-07	9.12e-06	PREDICTED: potassium voltage-gated channel subfamily E member 1 isoform X1 [Macaca nemestrina]	Adrenergic signaling in cardiomyocytes	ko04261
NM_001193380	IL17RE	-6.31693	2.64e-07	9.12e-06	interleukin-17 receptor E isoform 6 precursor [Homo sapiens]	Cytokine-cytokine receptor interaction;IL-17 signaling pathway	ko04060,ko04657
NM_017552	VCP,CDC48	-6.30665	2.64e-07	9.12e-06	RecName: Full=ATPase family AAA domain-containing protein 2B	Protein processing in endoplasmic reticulum	ko04141
NM_001282334	MYO9	-6.30543	2.64e-07	9.12e-06	minor histocompatibility protein HA-1 isoform 3 [Homo sapiens]	-	-
NM_001303403	WDR48,UAF1	-6.30543	2.64e-07	9.12e-06	WD repeat-containing protein 48 isoform 3 [Homo sapiens]	Fanconi anemia pathway	ko03460
NM_001278472	AMBRA1	2.41219	2.77e-07	9.57e-06	protein MON2 homolog isoform 1 [Homo sapiens]	Autophagy - animal;Mitophagy - animal	ko04140,ko04137
NM_001201477	CUBN	4.842	3.07e-07	1.06e-05	PREDICTED: neuropilin and tolloid-like protein 2 isoform X2 [Sus scrofa]	Vitamin digestion and absorption	ko04977
NM_001204824	KCNQ3	-4.62599	3.07e-07	1.06e-05	potassium voltage-gated channel subfamily KQT member 3 isoform 2 precursor [Homo sapiens]	Cholinergic synapse	ko04725
NM_001323919	STUB1,CHIP	-4.61755	3.07e-07	1.06e-05	PREDICTED: jmjC domain-containing protein 8 isoform X9 [Pan troglodytes]	Protein processing in endoplasmic reticulum;Ubiquitin mediated proteolysis	ko04141,ko04120
NM_001276337	EIF4E	-2.21676	3.08e-07	1.06e-05	eukaryotic translation initiation factor 4E type 2 isoform D [Homo sapiens]	HIF-1 signaling pathway;PI3K-Akt signaling pathway;mTOR signaling pathway;RNA transport;Longevity regulating pathway - mammal;Insulin signaling pathway	ko04066,ko04151,ko04150,ko03013,ko04211,ko04910
NM_001456	FLNA	1.98168	3.25e-07	1.11e-05	filamin-A isoform 1 [Homo sapiens]	Focal adhesion;MAPK signaling pathway	ko04510,ko04010
NM_145102	ZKSCAN	2.61922	3.39e-07	1.16e-05	zinc finger protein with KRAB and SCAN domains 5 isoform a [Homo sapiens]	-	-
NM_203380	ACSL,fadD	2.5495	3.43e-07	1.17e-05	long-chain-fatty-acid--CoA ligase 5 isoform a [Homo sapiens]	Ferroptosis;Quorum sensing;Peroxisome;Fatty acid biosynthesis;Fatty acid degradation;Fatty acid metabolism;Adipocytokine signaling pathway;PPAR signaling pathway	ko04216,ko02024,ko04146,ko00061,ko00071,ko01212,ko04920,ko03320
NM_001321825	SPAST	-2.58501	3.47e-07	1.19e-05	PREDICTED: fidgetin isoform X1 [Pan troglodytes]	-	-
NM_001243299	APLP2	2.70222	3.57e-07	1.22e-05	amyloid-like protein 2 isoform 5 [Homo sapiens]	-	-
NM_001195141	TCOF1	-2.35702	3.63e-07	1.24e-05	treacle protein isoform g [Homo sapiens]	Ribosome biogenesis in eukaryotes	ko03008
NM_001282882	RIMS2,RIM2	4.24072	3.66e-07	1.25e-05	regulating synaptic membrane exocytosis protein 2 isoform 2 [Rattus norvegicus]	Insulin secretion	ko04911
NM_001267699	RP-S3Ae,RPS3A	-4.03705	3.66e-07	1.25e-05	PREDICTED: 40S ribosomal protein S3a isoform X4 [Bos mutus]	Ribosome	ko03010
NM_001322385	ENTPD5_6	2.9483	3.69e-07	1.26e-05	PREDICTED: ectonucleoside triphosphate diphosphohydrolase 6 isoform X6 [Homo sapiens]	Purine metabolism;Pyrimidine metabolism	ko00230,ko00240
NM_001100118	XRCC3	-2.27474	3.79e-07	1.29e-05	PREDICTED: DNA repair protein XRCC3 [Colobus angolensis palliatus]	Homologous recombination	ko03440
NR_037802	KRAB	6.35691	3.98e-07	1.32e-05	PREDICTED: zinc finger protein 20 isoform X1 [Pan paniscus]	-	-
NM_001284413	HACL1	6.32985	3.98e-07	1.32e-05	2-hydroxyacyl-CoA lyase 1 isoform b [Homo sapiens]	Peroxisome	ko04146
NM_014451	BBS9	-6.31233	3.98e-07	1.32e-05	protein PTHB1 isoform 1 [Homo sapiens]	-	-
NR_027473	FBXL10_11,KDM2	-6.31233	3.98e-07	1.32e-05	FBXL11 protein [Homo sapiens]	-	-
NR_046342	USP3	-6.31233	3.98e-07	1.32e-05	ubiquitin carboxyl-terminal hydrolase 3 isoform 1 [Homo sapiens]	-	-
NM_001282575	UBE2V	-6.30329	3.98e-07	1.32e-05	PREDICTED: ubiquitin-conjugating enzyme E2 variant 1 isoform X3 [Gorilla gorilla gorilla]	Toll and Imd signaling pathway	ko04624
NM_001204398	PITX2	-6.29998	3.98e-07	1.32e-05	PREDICTED: pituitary homeobox 2 isoform X2 [Propithecus coquereli]	TGF-beta signaling pathway	ko04350
NR_138481	KRAB	6.29549	3.98e-07	1.32e-05	Zinc finger protein 509 [Homo sapiens]	-	-
NM_001323381	ABLIM	6.29096	3.98e-07	1.32e-05	dematin isoform 1 [Homo sapiens]	Axon guidance	ko04360
NM_001282604	PTGES3	-6.27989	3.98e-07	1.32e-05	prostaglandin E synthase 3 isoform e [Homo sapiens]	Arachidonic acid metabolism	ko00590
NM_001323656	ZEB1_2	-6.26949	3.98e-07	1.32e-05	zinc finger E-box-binding homeobox 1 isoform d [Homo sapiens]	-	-
NM_001308363	MAP1	-6.26696	3.98e-07	1.32e-05	microtubule-associated protein 1S isoform 2 [Homo sapiens]	-	-
NM_001270403	KCNE1	-6.25734	3.98e-07	1.32e-05	PREDICTED: potassium voltage-gated channel subfamily E member 1 isoform X1 [Macaca nemestrina]	Adrenergic signaling in cardiomyocytes	ko04261
NM_001287524	CDC25B	-6.25734	3.98e-07	1.32e-05	M-phase inducer phosphatase 2 isoform 3 [Homo sapiens]	Cell cycle;MAPK signaling pathway;Progesterone-mediated oocyte maturation	ko04110,ko04010,ko04914
NM_001346457	CCDC41	-6.25734	3.98e-07	1.32e-05	centrosomal protein of 83 kDa isoform a [Homo sapiens]	-	-
NR_135591	HDAC6	-6.25734	3.98e-07	1.32e-05	histone deacetylase 6 isoform a [Homo sapiens]	-	-
NR_136506	AMBRA1	-6.25734	3.98e-07	1.32e-05	NIPA-like protein 3 isoform c [Homo sapiens]	Autophagy - animal;Mitophagy - animal	ko04140,ko04137
NR_138130	KRAB	-6.25734	3.98e-07	1.32e-05	PREDICTED: LOW QUALITY PROTEIN: Krueppel-related zinc finger protein 1 [Colobus angolensis palliatus]	-	-
NM_032034	SLC4A11,BTR1	-2.38869	4.51e-07	1.5e-05	sodium bicarbonate transporter-like protein 11 isoform 2 [Homo sapiens]	-	-
NR_130140	NPLOC4,NPL4	-2.16796	4.72e-07	1.57e-05	unnamed protein product [Homo sapiens]	Protein processing in endoplasmic reticulum	ko04141
NM_144694	KRAB	3.33588	4.77e-07	1.58e-05	zinc finger protein 570 isoform 1 precursor [Homo sapiens]	-	-
NM_001190326	DCGR8	-2.72929	5.04e-07	1.67e-05	microprocessor complex subunit DGCR8 isoform 2 [Homo sapiens]	-	-
NM_001172173	CSRNP	2.96925	5.21e-07	1.72e-05	PREDICTED: cysteine/serine-rich nuclear protein 3 isoform X1 [Homo sapiens]	-	-
NM_001330628	CAST	2.03945	5.29e-07	1.75e-05	calpastatin isoform r [Homo sapiens]	-	-
NM_001346201	SRGAP	-3.04401	5.42e-07	1.79e-05	SLIT-ROBO Rho GTPase-activating protein 1 isoform 2 [Homo sapiens]	Axon guidance	ko04360
NM_001292007	KLHL8	2.3749	5.69e-07	1.87e-05	kelch-like protein 8 isoform 3 [Homo sapiens]	-	-
NM_001330706	ZBTB17,MIZ1	2.85006	5.82e-07	1.91e-05	PREDICTED: zinc finger protein 131 isoform X1 [Rousettus aegyptiacus]	Cell cycle	ko04110
NM_001003943	BMF	6.30189	6.03e-07	1.92e-05	PREDICTED: bcl-2-modifying factor isoform X3 [Colobus angolensis palliatus]	-	-
NM_001278683	AMOT	6.30189	6.03e-07	1.92e-05	PREDICTED: angiomotin-like protein 2, partial [Equus przewalskii]	Tight junction;Hippo signaling pathway	ko04530,ko04390
NM_001324031	SEMA4	6.30189	6.03e-07	1.92e-05	semaphorin-4B isoform 4 [Homo sapiens]	Axon guidance	ko04360
NM_004600	TROVE2,SSA2	6.30189	6.03e-07	1.92e-05	PREDICTED: 60 kDa SS-A/Ro ribonucleoprotein isoform X1 [Callithrix jacchus]	-	-
NR_040103	CARKD	6.29931	6.03e-07	1.92e-05	PREDICTED: ATP-dependent (S)-NAD(P)H-hydrate dehydratase isoform X3 [Macaca mulatta]	-	-
NM_001159861	KRAB	6.29627	6.03e-07	1.92e-05	zinc finger protein 583 [Homo sapiens]	-	-
NM_001139468	TBL1	6.28856	6.03e-07	1.92e-05	F-box-like/WD repeat-containing protein TBL1X isoform a [Homo sapiens]	MAPK signaling pathway - fly;Wnt signaling pathway	ko04013,ko04310
NM_001281771	TRIM24,TIF1A	6.28856	6.03e-07	1.92e-05	protein kinase C-binding protein 1 isoform e [Homo sapiens]	-	-
NM_001282379	TRIM46	6.28856	6.03e-07	1.92e-05	PREDICTED: tripartite motif-containing protein 46 isoform X1 [Rhinopithecus roxellana]	-	-
NR_073106	ITGA2	6.28856	6.03e-07	1.92e-05	integrin alpha-2 precursor [Homo sapiens]	Regulation of actin cytoskeleton;Focal adhesion;Phagosome;PI3K-Akt signaling pathway;ECM-receptor interaction;Hematopoietic cell lineage;Platelet activation	ko04810,ko04510,ko04145,ko04151,ko04512,ko04640,ko04611
NR_104227	GRB2	6.25665	6.03e-07	1.92e-05	hCG1990170, isoform CRA_b, partial [Homo sapiens]	Focal adhesion;Gap junction;Signaling pathways regulating pluripotency of stem cells;ErbB signaling pathway;FoxO signaling pathway;Jak-STAT signaling pathway;MAPK signaling pathway;MAPK signaling pathway - fly;PI3K-Akt signaling pathway;Phospholipase D signaling pathway;Ras signaling pathway;mTOR signaling pathway;Dorso-ventral axis formation;Osteoclast differentiation;Estrogen signaling pathway;…	ko04510,ko04540,ko04550,ko04012,ko04068,ko04630,ko04010,ko04013,ko04151,ko04072,ko04014,ko04150,ko04320,ko04380,ko04915,ko04912,ko04910,ko04917,ko04662,ko04062,ko04664,ko04650,ko04660,ko04722
NM_001128178	NPHP1	-6.24086	6.03e-07	1.92e-05	nephrocystin-1 isoform 3 [Homo sapiens]	-	-
NM_001320707	PKN	-6.23778	6.03e-07	1.92e-05	serine/threonine-protein kinase N2 isoform 2 [Homo sapiens]	PI3K-Akt signaling pathway	ko04151
NM_001330280	POC1	-6.23618	6.03e-07	1.92e-05	PREDICTED: WD repeat, SAM and U-box domain-containing protein 1 isoform X4 [Pan paniscus]	-	-
NM_001289979	NUMBL	6.23498	6.03e-07	1.92e-05	numb-like protein isoform a [Homo sapiens]	Notch signaling pathway	ko04330
NM_001256830	ASIC1,ACCN2,BNAC2	-6.23289	6.03e-07	1.92e-05	acid-sensing ion channel 1 isoform c [Homo sapiens]	Inflammatory mediator regulation of TRP channels	ko04750
NM_001289936	ERBB2,HER2	-6.23226	6.03e-07	1.92e-05	PREDICTED: receptor tyrosine-protein kinase erbB-2 isoform X1 [Gorilla gorilla gorilla]	Adherens junction;Focal adhesion;Tight junction;Calcium signaling pathway;ErbB signaling pathway;HIF-1 signaling pathway	ko04520,ko04510,ko04530,ko04020,ko04012,ko04066
NM_001301254	AMBRA1	-6.22963	6.03e-07	1.92e-05	PREDICTED: acyl-CoA-binding domain-containing protein 5 isoform X24 [Homo sapiens]	Autophagy - animal;Mitophagy - animal	ko04140,ko04137
NM_001098623	OBSCN	-6.2253	6.03e-07	1.92e-05	obscurin isoform b [Homo sapiens]	-	-
NR_049766	SLC25A23S	-6.2253	6.03e-07	1.92e-05	calcium-binding mitochondrial carrier protein SCaMC-2 isoform a [Homo sapiens]	-	-
NM_001267611	GPR161	-6.22474	6.03e-07	1.92e-05	G-protein coupled receptor 161 isoform 3 [Homo sapiens]	Hedgehog signaling pathway	ko04340
NM_001320989	TRIM37,MUL	-6.22438	6.03e-07	1.92e-05	PREDICTED: E3 ubiquitin-protein ligase TRIM37 isoform X10 [Homo sapiens]	Ubiquitin mediated proteolysis	ko04120
NM_001199291	HSD17B4	-6.21861	6.03e-07	1.92e-05	peroxisomal multifunctional enzyme type 2 isoform 1 [Homo sapiens]	Peroxisome;Primary bile acid biosynthesis	ko04146,ko00120
NM_001136194	FASTKD2	-6.21007	6.03e-07	1.92e-05	FAST kinase domain-containing protein 2, mitochondrial [Homo sapiens]	-	-
NM_004199	E1.14.11.2	-6.21007	6.03e-07	1.92e-05	PREDICTED: prolyl 4-hydroxylase subunit alpha-2 isoform X1 [Colobus angolensis palliatus]	Arginine and proline metabolism	ko00330
NM_198990	NAPEPLD	-6.21007	6.03e-07	1.92e-05	unnamed protein product [Homo sapiens]	Retrograde endocannabinoid signaling	ko04723
NR_145976	AMBRA1	-6.21007	6.03e-07	1.92e-05	hypothetical protein M91_19605 [Bos mutus]	Autophagy - animal;Mitophagy - animal	ko04140,ko04137
NM_001283044	TSC2	-6.20634	6.03e-07	1.92e-05	ral GTPase-activating protein subunit alpha-1 isoform 4 [Homo sapiens]	p53 signaling pathway;Autophagy - animal;AMPK signaling pathway;PI3K-Akt signaling pathway;Phospholipase D signaling pathway;mTOR signaling pathway;Longevity regulating pathway - mammal;Insulin signaling pathway;Thyroid hormone signaling pathway	ko04115,ko04140,ko04152,ko04151,ko04072,ko04150,ko04211,ko04910,ko04919
NM_001324343	KRAB	-6.20634	6.03e-07	1.92e-05	zinc finger protein 434, isoform CRA_c [Homo sapiens]	-	-
NM_001346024	USP16_45	-6.20634	6.03e-07	1.92e-05	ubiquitin carboxyl-terminal hydrolase 45 isoform c [Homo sapiens]	-	-
NM_001286565	AMBRA1	2.88912	6.13e-07	1.95e-05	uncharacterized protein KIAA0513 isoform a [Homo sapiens]	Autophagy - animal;Mitophagy - animal	ko04140,ko04137
NR_024040	CSGALNACT1_2	2.69766	6.55e-07	2.08e-05	chondroitin beta1,4 N-acetylgalactosaminyltransferase, isoform CRA_a [Homo sapiens]	Glycosaminoglycan biosynthesis - chondroitin sulfate / dermatan sulfate	ko00532
NM_001135805	SYT1	2.83853	6.68e-07	2.11e-05	PREDICTED: synaptotagmin-1 isoform X1 [Marmota marmota marmota]	Synaptic vesicle cycle	ko04721
NM_001252127	AP4E1	-2.70581	6.68e-07	2.11e-05	AP-4 complex subunit epsilon-1 isoform 1 [Homo sapiens]	Lysosome	ko04142
NM_001378	DYNC1I,DNCI	-2.55767	6.76e-07	2.14e-05	PREDICTED: cytoplasmic dynein 1 intermediate chain 2 isoform X1 [Odobenus rosmarus divergens]	Phagosome;Vasopressin-regulated water reabsorption	ko04145,ko04962
NM_001320362	RNF167	-2.42821	6.79e-07	2.14e-05	PREDICTED: E3 ubiquitin-protein ligase RNF167 isoform X1 [Mandrillus leucophaeus]	-	-
NM_001114382	TSC2	-2.17503	6.84e-07	2.16e-05	tuberous sclerosis 2, isoform CRA_d [Homo sapiens]	p53 signaling pathway;Autophagy - animal;AMPK signaling pathway;PI3K-Akt signaling pathway;Phospholipase D signaling pathway;mTOR signaling pathway;Longevity regulating pathway - mammal;Insulin signaling pathway;Thyroid hormone signaling pathway	ko04115,ko04140,ko04152,ko04151,ko04072,ko04150,ko04211,ko04910,ko04919
NM_001319224	EXO1	-2.50337	6.85e-07	2.16e-05	exonuclease 1 isoform c [Homo sapiens]	Mismatch repair	ko03430
NM_001012959	DISC1	2.87264	6.85e-07	2.16e-05	disrupted in schizophrenia 1 protein isoform S [Homo sapiens]	-	-
NM_001198978	SMAP	-2.18473	6.93e-07	2.18e-05	stromal membrane-associated protein 2 isoform 3 [Homo sapiens]	Endocytosis	ko04144
NM_001254738	RND3	2.05691	6.97e-07	2.19e-05	Homo sapiens ras homolog gene family, member E, partial [synthetic construct]	-	-
NM_006749	SLC20A,PIT	3.08418	7.27e-07	2.28e-05	sodium-dependent phosphate transporter 2 [Homo sapiens]	-	-
NM_001303282	ZKSCAN	-3.02155	7.8e-07	2.44e-05	zinc finger protein 18 isoform 2 [Homo sapiens]	-	-
NM_001329790	gpx	-1.9637	7.8e-07	2.44e-05	PREDICTED: LOW QUALITY PROTEIN: glutathione peroxidase 3 [Saimiri boliviensis boliviensis]	Arachidonic acid metabolism;Glutathione metabolism;Thyroid hormone synthesis	ko00590,ko00480,ko04918
NM_001161581	POC1	-2.46193	7.83e-07	2.45e-05	WDR51A protein, partial [Homo sapiens]	-	-
NM_139048	SMARCA3,HLTF	-2.71976	7.94e-07	2.48e-05	PREDICTED: helicase-like transcription factor isoform X3 [Chlorocebus sabaeus]	-	-
NM_001282497	KRAB	-2.48839	8.07e-07	2.52e-05	zinc finger protein 343 isoform 2 [Homo sapiens]	-	-
NM_001329225	GANAB	-2.16815	8.61e-07	2.68e-05	neutral alpha-glucosidase AB isoform 3 precursor [Homo sapiens]	Protein processing in endoplasmic reticulum;N-Glycan biosynthesis	ko04141,ko00510
NM_001324303	SWP1,RPN2	2.33471	8.78e-07	2.73e-05	dolichyl-diphosphooligosaccharide--protein glycosyltransferase subunit 2 isoform 6 precursor [Homo sapiens]	Protein processing in endoplasmic reticulum;N-Glycan biosynthesis;Various types of N-glycan biosynthesis	ko04141,ko00510,ko00513
NM_001321749	RNF122	-2.40233	9.05e-07	2.77e-05	PREDICTED: RING finger protein 24 isoform X1 [Macaca fascicularis]	-	-
NM_175634	RUNX1T1,CBFA2T1	2.90861	9.09e-07	2.77e-05	protein CBFA2T1-like protein [Cricetulus griseus]	-	-
NM_001290000	NFIL3,E4BP4	-2.14398	9.15e-07	2.77e-05	nuclear factor interleukin-3-regulated protein [Homo sapiens]	-	-
NM_016824	ADD	6.2511	9.21e-07	2.77e-05	adducin 3 isoform a variant, partial [Homo sapiens]	-	-
NM_152246	CPT1B	6.24632	9.21e-07	2.77e-05	carnitine O-palmitoyltransferase 1, muscle isoform isoform a [Homo sapiens]	AMPK signaling pathway;Fatty acid degradation;Fatty acid metabolism;Adipocytokine signaling pathway;Glucagon signaling pathway;PPAR signaling pathway	ko04152,ko00071,ko01212,ko04920,ko04922,ko03320
NM_001200052	E4.1.3.3,nanA,NPL	6.24146	9.21e-07	2.77e-05	PREDICTED: N-acetylneuraminate lyase isoform X1 [Nomascus leucogenys]	Amino sugar and nucleotide sugar metabolism	ko00520
NM_001193397	PPP2R4,PTPA	6.24001	9.21e-07	2.77e-05	protein phosphatase 2A, regulatory subunit B' (PR 53), partial [synthetic construct]	-	-
NM_001190801	PLK4	6.23851	9.21e-07	2.77e-05	polo-like kinase 4, partial [synthetic construct]	FoxO signaling pathway	ko04068
NM_001290256	K07071	6.23851	9.21e-07	2.77e-05	protein KHNYN isoform 2 [Homo sapiens]	-	-
NM_001297652	DDR1,NEP	6.23851	9.21e-07	2.77e-05	epithelial discoidin domain-containing receptor 1 isoform 6 precursor [Homo sapiens]	-	-
NR_136510	KRAB	6.23851	9.21e-07	2.77e-05	PREDICTED: zinc finger and SCAN domain-containing protein 12 isoform X4 [Pan troglodytes]	-	-
NM_001304764	ZNF592	6.23173	9.21e-07	2.77e-05	PREDICTED: zinc finger protein 687 isoform X1 [Homo sapiens]	-	-
NM_001105563	CCHCR1	6.22338	9.21e-07	2.77e-05	coiled-coil alpha-helical rod protein 1 isoform 2 [Homo sapiens]	-	-
NM_001330605	TCF4_12	6.21466	9.21e-07	2.77e-05	PREDICTED: transcription factor 4 isoform X11 [Pan paniscus]	-	-
NM_001134666	TRMT10A,TRM10,RG9MTD2	6.20938	9.21e-07	2.77e-05	tRNA methyltransferase 10 homolog A [Homo sapiens]	-	-
NM_001308178	NEUR	-6.19709	9.21e-07	2.77e-05	E3 ubiquitin-protein ligase NEURL1B isoform hNEUR2-deltaNHR2 [Homo sapiens]	-	-
NM_001190726	RERG	6.19166	9.21e-07	2.77e-05	PREDICTED: ras-related and estrogen-regulated growth inhibitor isoform X2 [Manis javanica]	-	-
NM_001301371	OAZ3	-6.18021	9.21e-07	2.77e-05	ornithine decarboxylase antizyme 3 isoform 1 [Homo sapiens]	-	-
NM_001321728	HTRA2,PRSS25	-6.17987	9.21e-07	2.77e-05	PREDICTED: serine protease HTRA2, mitochondrial isoform X2 [Trichechus manatus latirostris]	Apoptosis;Apoptosis - fly;Apoptosis - multiple species	ko04210,ko04214,ko04215
NM_001135162	COMT	-6.17969	9.21e-07	2.77e-05	PREDICTED: catechol O-methyltransferase isoform X1 [Homo sapiens]	Tyrosine metabolism;Betalain biosynthesis;Steroid hormone biosynthesis;Dopaminergic synapse	ko00350,ko00965,ko00140,ko04728
NM_001135565	HDHD1	-6.17969	9.21e-07	2.77e-05	pseudouridine-5'-phosphatase isoform a [Homo sapiens]	-	-
NM_001256282	KRT2	-6.17969	9.21e-07	2.77e-05	keratin 8, isoform CRA_a [Homo sapiens]	-	-
NM_057177	PARD3	-6.17969	9.21e-07	2.77e-05	partitioning defective 3 homolog B isoform Par3Lc [Homo sapiens]	Adherens junction;Tight junction;Endocytosis;Hippo signaling pathway;Hippo signaling pathway -fly;Rap1 signaling pathway;Neuroactive ligand-receptor interaction;Axon guidance;Chemokine signaling pathway	ko04520,ko04530,ko04144,ko04390,ko04391,ko04015,ko04080,ko04360,ko04062
NM_001330277	WDR5,SWD3,CPS30	-6.17874	9.21e-07	2.77e-05	RecName: Full=WD repeat, SAM and U-box domain-containing protein 1	-	-
NM_001243740	KRAB	-6.17484	9.21e-07	2.77e-05	zinc finger protein 124 isoform 1 [Homo sapiens]	-	-
NM_001205122	ATG13	-6.17265	9.21e-07	2.77e-05	autophagy-related protein 13 isoform f [Homo sapiens]	Autophagy - animal;Autophagy - other eukaryotes;Autophagy - yeast;Longevity regulating pathway - mammal	ko04140,ko04136,ko04138,ko04211
NM_001321027	AKR1C2	-6.1668	9.21e-07	2.77e-05	aldo-keto reductase family 1 member C2 isoform 3 [Homo sapiens]	Steroid hormone biosynthesis	ko00140
NM_139318	KCNH5	-6.1668	9.21e-07	2.77e-05	potassium voltage-gated channel subfamily H member 5 isoform 1 [Homo sapiens]	-	-
NM_001083606	PTCH1	-6.15993	9.21e-07	2.77e-05	protein patched homolog 1 isoform M [Homo sapiens]	Hedgehog signaling pathway;Hedgehog signaling pathway - fly;cAMP signaling pathway;Axon guidance	ko04340,ko04341,ko04024,ko04360
NM_001195015	CD4	-6.15993	9.21e-07	2.77e-05	CD4-EGFP [Cloning vector pMACSiBac]	Cell adhesion molecules (CAMs);Antigen processing and presentation;Hematopoietic cell lineage;T cell receptor signaling pathway;Th1 and Th2 cell differentiation;Th17 cell differentiation	ko04514,ko04612,ko04640,ko04660,ko04658,ko04659
NM_001744	CAMK4	-6.15993	9.21e-07	2.77e-05	PREDICTED: calcium/calmodulin-dependent protein kinase type IV isoform X1 [Pan troglodytes]	Apelin signaling pathway;Calcium signaling pathway;cAMP signaling pathway;Longevity regulating pathway - mammal;Osteoclast differentiation;Aldosterone synthesis and secretion;Oxytocin signaling pathway;Cholinergic synapse;Long-term potentiation;Neurotrophin signaling pathway	ko04371,ko04020,ko04024,ko04211,ko04380,ko04925,ko04921,ko04725,ko04720,ko04722
NR_138486	IGF2BP1	-6.15993	9.21e-07	2.77e-05	insulin-like growth factor 2 mRNA-binding protein 2 isoform b [Homo sapiens]	-	-
NM_001042473	PECI	2.22663	9.43e-07	2.83e-05	acyl-CoA-binding domain-containing protein 5 isoform 3 [Homo sapiens]	Peroxisome;Fatty acid degradation	ko04146,ko00071
NM_001145392	TSEN2	2.90602	9.55e-07	2.87e-05	tRNA-splicing endonuclease subunit Sen2 isoform 1 [Homo sapiens]	-	-
NM_001013746	KRAB	-2.72183	9.61e-07	2.88e-05	PREDICTED: zinc finger protein 107 isoform X1 [Macaca fascicularis]	-	-
NM_033249	PML,TRIM19	-2.83468	9.68e-07	2.9e-05	promyelocytic leukemia protein isoform 1 variant, partial [Homo sapiens]	Endocytosis;Ubiquitin mediated proteolysis	ko04144,ko04120
NM_001258417	ARHGAP1,CDC42GAP	2.7158	9.68e-07	2.9e-05	rho GTPase-activating protein 20 isoform 1 [Homo sapiens]	-	-
NM_002182	IL1RAP	2.15202	9.88e-07	2.95e-05	interleukin-1 receptor accessory protein isoform 1 precursor [Homo sapiens]	Cytokine-cytokine receptor interaction;Th17 cell differentiation;Inflammatory mediator regulation of TRP channels	ko04060,ko04659,ko04750
NM_001256121	AMBRA1	4.0962	9.95e-07	2.97e-05	S100P-binding protein [Homo sapiens]	Autophagy - animal;Mitophagy - animal	ko04140,ko04137
NM_001029998	SLC10A7,P7	2.5014	1.05e-06	3.12e-05	RIKEN cDNA 2410193C02, isoform CRA_a, partial [Mus musculus]	-	-
NM_001172436	PHKA_B	3.5357	1.12e-06	3.34e-05	phosphorylase b kinase regulatory subunit alpha, skeletal muscle isoform isoform 3 [Homo sapiens]	Calcium signaling pathway;Glucagon signaling pathway;Insulin signaling pathway	ko04020,ko04922,ko04910
NM_001313982	CDC2L	-2.45928	1.12e-06	3.35e-05	PITSLRE protein kinase beta SV1 isoform [Homo sapiens]	-	-
NM_053028	MYLK	2.68292	1.17e-06	3.47e-05	myosin light chain kinase, smooth muscle isoform 3B [Homo sapiens]	Regulation of actin cytoskeleton;Focal adhesion;Apelin signaling pathway;Calcium signaling pathway;cGMP - PKG signaling pathway;Vascular smooth muscle contraction;Gastric acid secretion;Oxytocin signaling pathway;Platelet activation	ko04810,ko04510,ko04371,ko04020,ko04022,ko04270,ko04971,ko04921,ko04611
NM_001199899	PDK2_3_4	-2.64449	1.17e-06	3.47e-05	PREDICTED: pyruvate dehydrogenase kinase, isozyme 2 isoform X1 [Nomascus leucogenys]	-	-
NM_001126122	SLC25A19,DNC,TPC1	-2.43581	1.25e-06	3.72e-05	mitochondrial thiamine pyrophosphate carrier [Homo sapiens]	-	-
NM_003300	TRAF3	-2.21684	1.28e-06	3.81e-05	TNF receptor-associated factor 3 isoform 1 [Homo sapiens]	NF-kappa B signaling pathway;TNF signaling pathway;IL-17 signaling pathway;NOD-like receptor signaling pathway;RIG-I-like receptor signaling pathway;Toll-like receptor signaling pathway	ko04064,ko04668,ko04657,ko04621,ko04622,ko04620
NM_001329660	KRAB	2.36283	1.29e-06	3.81e-05	zinc finger protein 25 isoform b [Homo sapiens]	-	-
NM_080706	TRPV1	-3.03761	1.34e-06	3.98e-05	transient receptor potential cation channel subfamily V member 1 [Homo sapiens]	Neuroactive ligand-receptor interaction;Inflammatory mediator regulation of TRP channels	ko04080,ko04750
NM_170674	MEIS2	2.63332	1.41e-06	4.04e-05	myeloid ecotropic viral integration site-related gene 1, isoform CRA_b, partial [Mus musculus]	-	-
NM_001248008	SKIL	6.20343	1.41e-06	4.04e-05	ski-like protein isoform 1 [Homo sapiens]	Signaling pathways regulating pluripotency of stem cells	ko04550
NM_001278471	AMBRA1	6.20343	1.41e-06	4.04e-05	protein MON2 homolog isoform 4 [Homo sapiens]	Autophagy - animal;Mitophagy - animal	ko04140,ko04137
NM_002313	ABLIM	6.20343	1.41e-06	4.04e-05	actin-binding LIM protein 1 isoform a [Homo sapiens]	Axon guidance	ko04360
NM_001347728	PITRM1,PreP,CYM1	6.20122	1.41e-06	4.04e-05	presequence protease, mitochondrial isoform 6 [Homo sapiens]	-	-
NM_001322837	KCNMA1	6.17924	1.41e-06	4.04e-05	calcium-activated potassium channel subunit alpha-1 isoform l [Homo sapiens]	cGMP - PKG signaling pathway;Vascular smooth muscle contraction;Pancreatic secretion;Salivary secretion;Insulin secretion;Renin secretion	ko04022,ko04270,ko04972,ko04970,ko04911,ko04924
NM_057165	COL6A	6.17924	1.41e-06	4.04e-05	collagen alpha-3(VI) chain isoform 3 precursor [Homo sapiens]	Focal adhesion;PI3K-Akt signaling pathway;ECM-receptor interaction;Protein digestion and absorption	ko04510,ko04151,ko04512,ko04974
NM_001198688	LEPR	6.17648	1.41e-06	4.04e-05	leptin receptor isoform 4 precursor [Homo sapiens]	AMPK signaling pathway;Jak-STAT signaling pathway;Cytokine-cytokine receptor interaction;Neuroactive ligand-receptor interaction;Adipocytokine signaling pathway	ko04152,ko04630,ko04060,ko04080,ko04920
NR_135543	SLC4A7	6.17427	1.41e-06	4.04e-05	sodium bicarbonate cotransporter 3 isoform c [Homo sapiens]	-	-
NM_001164623	ELF2C,AGO	6.17262	1.41e-06	4.04e-05	protein argonaute-2 isoform 2 [Homo sapiens]	-	-
NM_001173487	GPATCH2	6.17262	1.41e-06	4.04e-05	PREDICTED: NF-kappa-B-repressing factor isoform X1 [Nomascus leucogenys]	-	-
NM_001304791	FBXO44	6.17262	1.41e-06	4.04e-05	PREDICTED: F-box only protein 44 isoform X1 [Rousettus aegyptiacus]	-	-
NM_014491	FOXP	6.17262	1.41e-06	4.04e-05	PREDICTED: forkhead box protein P2 [Equus przewalskii]	-	-
NM_182551	LCLAT1,AGPAT8	6.17262	1.41e-06	4.04e-05	lysocardiolipin acyltransferase 1 isoform 1 [Homo sapiens]	Glycerolipid metabolism;Glycerophospholipid metabolism	ko00561,ko00564
NM_001098624	TRIM18,MID1	6.16718	1.41e-06	4.04e-05	E3 ubiquitin-protein ligase Midline-1 isoform 1 [Homo sapiens]	Ubiquitin mediated proteolysis	ko04120
NM_018080	VPS13A_C	6.16343	1.41e-06	4.04e-05	vacuolar protein sorting-associated protein 13C isoform 1A [Homo sapiens]	-	-
NM_001282380	AMBRA1	-6.15928	1.41e-06	4.04e-05	arpin isoform 1 [Homo sapiens]	Autophagy - animal;Mitophagy - animal	ko04140,ko04137
NM_194442	LBR	-6.15928	1.41e-06	4.04e-05	lamin B receptor variant, partial [Homo sapiens]	-	-
NM_001291605	KRAB	6.15644	1.41e-06	4.04e-05	zinc finger protein 2 isoform e [Homo sapiens]	-	-
NM_012411	PTPN12_18_22	6.14245	1.41e-06	4.04e-05	tyrosine-protein phosphatase non-receptor type 22 isoform 2 [Homo sapiens]	-	-
NM_001243646	CD2BP2,PPP1R59	-6.13273	1.41e-06	4.04e-05	CD2 antigen cytoplasmic tail-binding protein 2 [Homo sapiens]	-	-
NM_001114122	CHK1	-6.13254	1.41e-06	4.04e-05	PREDICTED: serine/threonine-protein kinase Chk1 isoform X1 [Gorilla gorilla gorilla]	Cell cycle;Cell cycle - yeast;Meiosis - yeast;p53 signaling pathway	ko04110,ko04111,ko04113,ko04115
NM_001320984	IL1R1	-6.13254	1.41e-06	4.04e-05	PREDICTED: interleukin-1 receptor type 1 [Pan paniscus]	MAPK signaling pathway;NF-kappa B signaling pathway;Cytokine-cytokine receptor interaction;Osteoclast differentiation;Hematopoietic cell lineage;Th17 cell differentiation;Inflammatory mediator regulation of TRP channels	ko04010,ko04064,ko04060,ko04380,ko04640,ko04659,ko04750
NM_033625	RP-L34e,RPL34	-6.12652	1.41e-06	4.04e-05	hypothetical protein A6R68_19564, partial [Neotoma lepida]	Ribosome	ko03010
NM_001348263	TBC1D4,AS160	-6.12313	1.41e-06	4.04e-05	ornithine aminotransferase-like 1, isoform CRA_a [Homo sapiens]	Thyroid hormone signaling pathway	ko04919
NM_182687	PKMYT	-6.12195	1.41e-06	4.04e-05	membrane-associated tyrosine- and threonine-specific cdc2-inhibitory kinase isoform 2 [Homo sapiens]	Cell cycle;Oocyte meiosis;Progesterone-mediated oocyte maturation	ko04110,ko04114,ko04914
NM_001206950	SLC16A3	-6.11869	1.41e-06	4.04e-05	PREDICTED: monocarboxylate transporter 4 isoform X1 [Gorilla gorilla gorilla]	-	-
NM_001286829	pncB,NAPRT1	-6.11809	1.41e-06	4.04e-05	nicotinate phosphoribosyltransferase isoform 2 [Homo sapiens]	Nicotinate and nicotinamide metabolism	ko00760
NM_001321801	KRAB	-6.11337	1.41e-06	4.04e-05	zinc finger protein 343 isoform 2 [Homo sapiens]	-	-
NM_001206482	ELMO1,CED12	-6.11096	1.41e-06	4.04e-05	PREDICTED: engulfment and cell motility protein 1 isoform X1 [Vicugna pacos]	Chemokine signaling pathway	ko04062
NM_001322858	AMBRA1	-6.10799	1.41e-06	4.04e-05	NIPA-like protein 3 isoform a [Homo sapiens]	Autophagy - animal;Mitophagy - animal	ko04140,ko04137
NM_001346565	SPAST	-6.10799	1.41e-06	4.04e-05	fidgetin-like protein 1 isoform 1 [Homo sapiens]	-	-
NR_109796	AMBRA1	-6.10799	1.41e-06	4.04e-05	putative monooxygenase p33MONOX isoform a [Homo sapiens]	Autophagy - animal;Mitophagy - animal	ko04140,ko04137
NM_001300988	PTBP2,NPTB	-6.0987	1.41e-06	4.04e-05	PREDICTED: polypyrimidine tract-binding protein 2 isoform X2 [Gallus gallus]	-	-
NM_001302946	cca	-6.08668	1.41e-06	4.04e-05	CCA tRNA nucleotidyltransferase 1, mitochondrial isoform 2 [Homo sapiens]	RNA transport	ko03013
NM_016081	TTN	-6.08668	1.41e-06	4.04e-05	PREDICTED: palladin isoform X9 [Homo sapiens]	-	-
NM_006125	ARHGAP1,CDC42GAP	-6.08497	1.41e-06	4.04e-05	rho GTPase-activating protein 6 isoform 3 [Homo sapiens]	-	-
NM_001142556	HMMR,RHAMM	-2.88941	1.43e-06	4.07e-05	PREDICTED: hyaluronan mediated motility receptor isoform X1 [Pan paniscus]	ECM-receptor interaction	ko04512
NM_030801	MAGED1,NRAGE	-1.89835	1.46e-06	4.18e-05	melanoma-associated antigen D4 isoform 1 [Homo sapiens]	Neurotrophin signaling pathway	ko04722
NM_001017973	E1.14.11.2	2.31163	1.47e-06	4.18e-05	PREDICTED: prolyl 4-hydroxylase subunit alpha-2 isoform X2 [Colobus angolensis palliatus]	Arginine and proline metabolism	ko00330
NM_001289187	KRAB	-2.26446	1.47e-06	4.18e-05	PREDICTED: LOW QUALITY PROTEIN: zinc finger protein 181 [Pan paniscus]	-	-
NM_001166113	NTE,NRE	-2.2733	1.64e-06	4.66e-05	neuropathy target esterase isoform b [Homo sapiens]	Glycerophospholipid metabolism	ko00564
NM_001190415	TAF6	2.54709	1.74e-06	4.93e-05	transcription initiation factor TFIID subunit 6 isoform epsilon [Homo sapiens]	Basal transcription factors	ko03022
NM_001330721	PI4KA	-1.95953	1.76e-06	4.98e-05	phosphatidylinositol 4-kinase beta isoform 1 [Homo sapiens]	MAPK signaling pathway - yeast;Phosphatidylinositol signaling system;Inositol phosphate metabolism	ko04011,ko04070,ko00562
NM_001322969	rocD,OAT	-2.85459	1.79e-06	5.07e-05	ornithine aminotransferase, mitochondrial isoform 1 precursor [Homo sapiens]	Arginine and proline metabolism	ko00330
NM_018401	STK32,YANK	2.57534	1.8e-06	5.08e-05	serine/threonine-protein kinase 32B isoform 1 [Homo sapiens]	-	-
NM_001135057	GP5	-2.13463	1.87e-06	5.28e-05	leucine-rich repeat-containing protein 15 isoform a precursor [Homo sapiens]	ECM-receptor interaction;Hematopoietic cell lineage;Platelet activation	ko04512,ko04640,ko04611
NM_001320975	COX15	4.59443	1.97e-06	5.57e-05	PREDICTED: cytochrome c oxidase assembly protein COX15 homolog isoform X4 [Papio anubis]	Two-component system;Oxidative phosphorylation;Porphyrin and chlorophyll metabolism	ko02020,ko00190,ko00860
NM_001290309	CTNNA	-2.54656	2.12e-06	5.89e-05	catenin alpha-1 isoform 1 [Homo sapiens]	Adherens junction;Hippo signaling pathway;Leukocyte transendothelial migration	ko04520,ko04390,ko04670
NM_001145771	GPR56	-2.28089	2.14e-06	5.89e-05	adhesion G-protein coupled receptor G1 isoform a precursor [Homo sapiens]	-	-
NM_001348386	CYP2D6	-3.38192	2.16e-06	5.89e-05	cytochrome P450 [Homo sapiens]	Drug metabolism - cytochrome P450;Metabolism of xenobiotics by cytochrome P450;Serotonergic synapse	ko00982,ko00980,ko04726
NM_001253884	ALPK	6.15145	2.18e-06	5.89e-05	alpha-protein kinase 1 isoform 1 [Homo sapiens]	-	-
NM_001284290	uidA,GUSB	6.15145	2.18e-06	5.89e-05	beta-glucuronidase isoform 2 precursor [Homo sapiens]	Lysosome;Flavone and flavonol biosynthesis;Pentose and glucuronate interconversions;Glycosaminoglycan degradation;Porphyrin and chlorophyll metabolism;Drug metabolism - other enzymes	ko04142,ko00944,ko00040,ko00531,ko00860,ko00983
NM_001324137	ZBTB17,MIZ1	6.15145	2.18e-06	5.89e-05	zinc finger and BTB domain-containing protein 17 isoform 2 [Homo sapiens]	Cell cycle	ko04110
NR_104480	BTBD10	6.15145	2.18e-06	5.89e-05	PREDICTED: BTB/POZ domain-containing protein KCTD20 isoform X3 [Orycteropus afer afer]	-	-
NM_001161706	FXN	6.13313	2.18e-06	5.89e-05	frataxin, mitochondrial isoform 3 preproprotein [Homo sapiens]	Porphyrin and chlorophyll metabolism	ko00860
NM_001256648	KRAB	6.12874	2.18e-06	5.89e-05	zinc finger protein 43 isoform 3 [Homo sapiens]	-	-
NM_001258251	UTX,UTY	6.11748	2.18e-06	5.89e-05	PREDICTED: histone demethylase UTY isoform X10 [Homo sapiens]	-	-
NM_001291926	NOX,GP91	6.11748	2.18e-06	5.89e-05	RecName: Full=NADPH oxidase 4; AltName: Full=Kidney oxidase-1; Short=KOX-1; AltName: Full=Kidney superoxide-producing NADPH oxidase; AltName: Full=Renal NAD(P)H-oxidase	Osteoclast differentiation	ko04380
NM_001330201	EIF4E	6.11748	2.18e-06	5.89e-05	eukaryotic translation initiation factor 4E type 2 isoform E [Homo sapiens]	HIF-1 signaling pathway;PI3K-Akt signaling pathway;mTOR signaling pathway;RNA transport;Longevity regulating pathway - mammal;Insulin signaling pathway	ko04066,ko04151,ko04150,ko03013,ko04211,ko04910
NM_001204399	PITX2	6.1145	2.18e-06	5.89e-05	pituitary homeobox 2 isoform a [Homo sapiens]	TGF-beta signaling pathway	ko04350
NM_001286490	EPB41,4.1R	6.1123	2.18e-06	5.89e-05	PREDICTED: FERM domain-containing protein 5 isoform X13 [Cercocebus atys]	-	-
NM_001032394	GPR126	6.11103	2.18e-06	5.89e-05	hypothetical protein, partial [Homo sapiens]	-	-
NM_001289073	HELLS,DDM1	6.11103	2.18e-06	5.89e-05	lymphoid-specific helicase isoform 8 [Homo sapiens]	-	-
NM_001321317	KRAB	6.11103	2.18e-06	5.89e-05	zinc finger protein 615 isoform 3 [Homo sapiens]	-	-
NM_001346049	TRIM52	6.11103	2.18e-06	5.89e-05	tripartite motif-containing 52 variant, partial [Homo sapiens]	-	-
NM_130855	PTPRS	6.11103	2.18e-06	5.89e-05	receptor-type tyrosine-protein phosphatase S isoform 4 precursor [Homo sapiens]	-	-
NM_170675	MEIS2	6.11012	2.18e-06	5.89e-05	myeloid ecotropic viral integration site-related gene 1, isoform CRA_b, partial [Mus musculus]	-	-
NM_033016	PDGFB	6.10792	2.18e-06	5.89e-05	platelet-derived growth factor subunit B isoform 2 [Homo sapiens]	Regulation of actin cytoskeleton;Focal adhesion;Gap junction;MAPK signaling pathway;PI3K-Akt signaling pathway;Phospholipase D signaling pathway;Rap1 signaling pathway;Ras signaling pathway;Cytokine-cytokine receptor interaction	ko04810,ko04510,ko04540,ko04010,ko04151,ko04072,ko04015,ko04014,ko04060
NM_020473	PIGA,GPI3	6.10683	2.18e-06	5.89e-05	phosphatidylinositol N-acetylglucosaminyltransferase subunit A isoform 3 [Homo sapiens]	Glycosylphosphatidylinositol(GPI)-anchor biosynthesis	ko00563
NM_001288607	ADAMTS18	-6.10008	2.18e-06	5.89e-05	ADAMTS-like protein 4 isoform 3 precursor [Homo sapiens]	-	-
NM_001302492	ACP2	-6.09736	2.18e-06	5.89e-05	Homo sapiens acid phosphatase 2, lysosomal, partial [synthetic construct]	Lysosome;Riboflavin metabolism	ko04142,ko00740
NM_001185063	ZKSCAN	-6.0886	2.18e-06	5.89e-05	zinc finger protein 75D isoform 2 [Homo sapiens]	-	-
NM_001195653	TFIP11	-6.08376	2.18e-06	5.89e-05	zinc finger CCCH-type with G patch domain-containing protein isoform c [Homo sapiens]	-	-
NM_001301190	TRIB3	-6.08376	2.18e-06	5.89e-05	tribbles homolog 3 isoform 2 [Homo sapiens]	-	-
NM_001318085	SEC24	-6.08376	2.18e-06	5.89e-05	protein transport protein Sec24B isoform d [Homo sapiens]	Protein processing in endoplasmic reticulum	ko04141
NM_001330434	AMBRA1	-6.08376	2.18e-06	5.89e-05	uncharacterized protein KIAA1841 isoform d [Homo sapiens]	Autophagy - animal;Mitophagy - animal	ko04140,ko04137
NM_001142422	MORF4L2,MRGX	-6.07327	2.18e-06	5.89e-05	mortality factor 4-like protein 2 [Homo sapiens]	-	-
NM_001242472	KRAB	-6.06922	2.18e-06	5.89e-05	zinc finger protein 345 [Homo sapiens]	-	-
NR_104593	MLF1IP,CENPU	-6.06437	2.18e-06	5.89e-05	MLF1 interacting protein isoform 2 [Homo sapiens]	-	-
NM_001243533	PDIK1L,CLIK1L	-6.05992	2.18e-06	5.89e-05	PREDICTED: serine/threonine-protein kinase PDIK1L isoform X1 [Aotus nancymaae]	-	-
NM_001289609	SYTL	-6.05945	2.18e-06	5.89e-05	PREDICTED: synaptotagmin-like protein 2 isoform X10 [Nomascus leucogenys]	-	-
NR_138111	KRAB	-6.05783	2.18e-06	5.89e-05	PREDICTED: LOW QUALITY PROTEIN: Krueppel-related zinc finger protein 1 [Colobus angolensis palliatus]	-	-
NM_001143991	GNB1	-6.05412	2.18e-06	5.89e-05	PREDICTED: telomerase Cajal body protein 1 isoform X1 [Pan troglodytes]	Apelin signaling pathway;MAPK signaling pathway - yeast;PI3K-Akt signaling pathway;Ras signaling pathway;Circadian entrainment;Chemokine signaling pathway;Cholinergic synapse;Dopaminergic synapse;GABAergic synapse;Glutamatergic synapse;Retrograde endocannabinoid signaling;Serotonergic synapse;Olfactory transduction;Phototransduction	ko04371,ko04011,ko04151,ko04014,ko04713,ko04062,ko04725,ko04728,ko04727,ko04724,ko04723,ko04726,ko04740,ko04744
NM_001174065	FGFR1	-6.05412	2.18e-06	5.89e-05	fibroblast growth factor receptor 1 isoform 14 precursor [Homo sapiens]	Regulation of actin cytoskeleton;Adherens junction;Signaling pathways regulating pluripotency of stem cells;MAPK signaling pathway;PI3K-Akt signaling pathway;Rap1 signaling pathway;Ras signaling pathway	ko04810,ko04520,ko04550,ko04010,ko04151,ko04015,ko04014
NM_001191013	GST,gst	-6.05412	2.18e-06	5.89e-05	glutathione S-transferase omega-2 isoform 2 [Homo sapiens]	Glutathione metabolism;Drug metabolism - cytochrome P450;Metabolism of xenobiotics by cytochrome P450	ko00480,ko00982,ko00980
NM_001321577	CAMK2	-6.05412	2.18e-06	5.89e-05	calcium/calmodulin-dependent protein kinase II delta isoform 1 variant, partial [Homo sapiens]	Necroptosis;Oocyte meiosis;Calcium signaling pathway;ErbB signaling pathway;HIF-1 signaling pathway;Wnt signaling pathway;cAMP signaling pathway;Adrenergic signaling in cardiomyocytes;Axon guidance;Gastric acid secretion;Aldosterone synthesis and secretion;Glucagon signaling pathway;GnRH signaling pathway;Insulin secretion;Melanogenesis;Oxytocin signaling pathway;Circadian entrainment;Cholinergic…	ko04217,ko04114,ko04020,ko04012,ko04066,ko04310,ko04024,ko04261,ko04360,ko04971,ko04925,ko04922,ko04912,ko04911,ko04916,ko04921,ko04713,ko04725,ko04728,ko04720,ko04722,ko04750,ko04740,ko04745
NM_032095	PCDHGB	-6.05412	2.18e-06	5.89e-05	protocadherin gamma-B1 isoform 2 precursor [Homo sapiens]	-	-
NM_001286644	RFWD2,COP1	-6.0533	2.18e-06	5.89e-05	E3 ubiquitin-protein ligase RFWD2 isoform c precursor [Homo sapiens]	p53 signaling pathway;Ubiquitin mediated proteolysis;Circadian rhythm - plant	ko04115,ko04120,ko04712
NM_005278	PLP1	-6.05089	2.18e-06	5.89e-05	neuronal membrane glycoprotein M6-b isoform 3 [Homo sapiens]	-	-
NM_001159995	NRG1	-6.04178	2.18e-06	5.89e-05	pro-neuregulin-1, membrane-bound isoform isoform HRG-beta1c [Homo sapiens]	ErbB signaling pathway	ko04012
NM_001286074	TAF1	-6.04178	2.18e-06	5.89e-05	transcription initiation factor TFIID subunit 1 isoform 3 [Homo sapiens]	Basal transcription factors	ko03022
NM_001297558	RFA2,RPA2	-6.04178	2.18e-06	5.89e-05	replication protein A 32 kDa subunit isoform 3 [Homo sapiens]	DNA replication;Fanconi anemia pathway;Homologous recombination;Mismatch repair;Nucleotide excision repair	ko03030,ko03460,ko03440,ko03430,ko03420
NM_012347	FBXO9	-6.04178	2.18e-06	5.89e-05	F-box only protein 9 isoform 1 [Homo sapiens]	-	-
NR_135092	SCMH1	-6.02257	2.18e-06	5.89e-05	PREDICTED: polycomb protein SCMH1 isoform X2 [Rhinopithecus bieti]	-	-
NM_001287603	ZBTB17,MIZ1	-2.19301	2.23e-06	6.01e-05	zinc finger and BTB domain-containing protein 17 isoform 3 [Homo sapiens]	Cell cycle	ko04110
NM_172087	TNFSF13,APRIL	3.14754	2.24e-06	6.02e-05	tumor necrosis factor ligand superfamily member 13 isoform beta precursor [Homo sapiens]	Cytokine-cytokine receptor interaction;Intestinal immune network for IgA production	ko04060,ko04672
NR_138116	KRAB	2.76406	2.27e-06	6.09e-05	HKR1, partial [Homo sapiens]	-	-
NM_001348430	KRAB	-2.44744	2.3e-06	6.16e-05	PREDICTED: zinc finger protein 148 isoform X1 [Orcinus orca]	-	-
NR_037947	NSUN2	-2.43724	2.3e-06	6.16e-05	NSUN2 protein, partial [Homo sapiens]	-	-
NM_006874	ELF1_2_4	-2.32286	2.3e-06	6.16e-05	ETS-related transcription factor Elf-2 isoform 2 [Homo sapiens]	Apoptosis - fly	ko04214
NM_001322057	PDE1	-2.22418	2.49e-06	6.66e-05	calcium/calmodulin-dependent 3',5'-cyclic nucleotide phosphodiesterase 1C isoform 1 [Homo sapiens]	Calcium signaling pathway;Purine metabolism;Renin secretion;Olfactory transduction;Taste transduction	ko04020,ko00230,ko04924,ko04740,ko04742
NM_001282998	KRAB	-2.24999	2.62e-06	6.98e-05	PREDICTED: zinc finger protein 133 isoform X1 [Homo sapiens]	-	-
NM_001193514	SLC30A6,ZNT6	2.22441	2.69e-06	7.16e-05	zinc transporter 6 isoform 3 [Homo sapiens]	-	-
NM_001258402	SLC4A8	3.46997	2.69e-06	7.18e-05	electroneutral sodium bicarbonate exchanger 1 isoform d [Homo sapiens]	-	-
NM_001001740	RFWD2,COP1	2.15529	2.72e-06	7.25e-05	E3 ubiquitin-protein ligase RFWD2 isoform b [Homo sapiens]	p53 signaling pathway;Ubiquitin mediated proteolysis;Circadian rhythm - plant	ko04115,ko04120,ko04712
NR_136755	PARG	-3.07994	2.84e-06	7.56e-05	poly(ADP-ribose) glycohydrolase isoform a [Homo sapiens]	-	-
NR_103731	PDK1	-3.0144	2.89e-06	7.68e-05	pyruvate dehydrogenase kinase isoenzyme 1, partial [synthetic construct]	HIF-1 signaling pathway;Axon guidance	ko04066,ko04360
NM_001289041	PLAGL1	2.73609	2.89e-06	7.68e-05	zinc finger protein PLAGL1 isoform 2 [Homo sapiens]	-	-
NM_001205329	JAM3	2.72355	2.89e-06	7.68e-05	junctional adhesion molecule C isoform 2 precursor [Homo sapiens]	Tight junction;Cell adhesion molecules (CAMs);Leukocyte transendothelial migration	ko04530,ko04514,ko04670
NM_001330645	LPHN2	3.13052	2.9e-06	7.69e-05	adhesion G protein-coupled receptor L2 isoform 4 precursor [Homo sapiens]	-	-
NM_001346484	amzA,AMZ2,AMZ1	2.213	3.1e-06	8.19e-05	archaemetzincin-2 isofom 3 [Homo sapiens]	-	-
NR_136718	DDX3Y	-2.31526	3.13e-06	8.28e-05	dead box, Y isoform [Homo sapiens]	-	-
NM_001184785	PARD3	2.12565	3.15e-06	8.33e-05	partitioning defective 3 homolog isoform 2 [Homo sapiens]	Adherens junction;Tight junction;Endocytosis;Hippo signaling pathway;Hippo signaling pathway -fly;Rap1 signaling pathway;Neuroactive ligand-receptor interaction;Axon guidance;Chemokine signaling pathway	ko04520,ko04530,ko04144,ko04390,ko04391,ko04015,ko04080,ko04360,ko04062
NM_001330189	ENTPD5_6	-3.47583	3.33e-06	8.63e-05	PREDICTED: ectonucleoside triphosphate diphosphohydrolase 5 isoform X2 [Rhinopithecus bieti]	Purine metabolism;Pyrimidine metabolism	ko00230,ko00240
NM_001264573	KIF18_19	-1.88833	3.34e-06	8.63e-05	KIF18B [Homo sapiens]	-	-
NR_048577	ADAM15	6.10816	3.4e-06	8.63e-05	ADAM15 isoform 7a [Homo sapiens]	-	-
NM_001166038	KRAB	6.09746	3.4e-06	8.63e-05	PREDICTED: zinc finger protein 260 [Nomascus leucogenys]	-	-
NM_001278201	SLC43A3	6.09746	3.4e-06	8.63e-05	solute carrier family 43 member 3 isoform 1 [Homo sapiens]	-	-
NM_001286194	RBM16,SCAF8	6.09746	3.4e-06	8.63e-05	protein SCAF8 isoform c [Homo sapiens]	-	-
NM_001349076	TBC1D5	6.09746	3.4e-06	8.63e-05	TBC1 domain family member 5 isoform b [Homo sapiens]	-	-
NM_032052	KRAB	6.09746	3.4e-06	8.63e-05	PREDICTED: POZ-, AT hook-, and zinc finger-containing protein 1 isoform X4 [Canis lupus familiaris]	-	-
NR_046477	DIS3L2	6.09746	3.4e-06	8.63e-05	hCG2043065 [Homo sapiens]	-	-
NM_022912	REEP1_2_3_4	6.09588	3.4e-06	8.63e-05	receptor expression-enhancing protein 1 [Rattus norvegicus]	-	-
NM_001030002	APBB1IP,RIAM	6.09041	3.4e-06	8.63e-05	growth factor receptor-bound protein 7 isoform b [Homo sapiens]	Rap1 signaling pathway;Platelet activation	ko04015,ko04611
NM_207119	LGR4,GPR48	6.08713	3.4e-06	8.63e-05	leucine-rich repeat-containing protein 20 isoform 1 [Homo sapiens]	-	-
NR_136674	PDIA3,GRP58	6.07402	3.4e-06	8.63e-05	thioredoxin domain-containing protein 11 isoform 1 [Homo sapiens]	Protein processing in endoplasmic reticulum;Antigen processing and presentation	ko04141,ko04612
NM_001283001	KRAB	6.0646	3.4e-06	8.63e-05	PREDICTED: zinc finger protein 133 isoform X1 [Pan troglodytes]	-	-
NM_000037	ANK	6.05302	3.4e-06	8.63e-05	ankyrin-1 isoform 3 [Homo sapiens]	Toll and Imd signaling pathway	ko04624
NM_001282939	STIL	6.05302	3.4e-06	8.63e-05	SCL-interrupting locus protein isoform 5 [Homo sapiens]	-	-
NM_147172	NUDT2	6.05302	3.4e-06	8.63e-05	PREDICTED: bis(5'-nucleosyl)-tetraphosphatase [asymmetrical] isoform X2 [Chlorocebus sabaeus]	Purine metabolism;Pyrimidine metabolism	ko00230,ko00240
NM_001145083	KRAB	6.05274	3.4e-06	8.63e-05	zinc finger protein 619 isoform 5 [Homo sapiens]	-	-
NM_001244959	EPB41,4.1R	6.05246	3.4e-06	8.63e-05	FERM domain-containing protein 3 isoform 2 [Homo sapiens]	-	-
NM_001324219	E2.3.3.10	6.04845	3.4e-06	8.63e-05	HMGCS1 protein, partial [Homo sapiens]	Valine, leucine and isoleucine degradation;Butanoate metabolism;Synthesis and degradation of ketone bodies;Terpenoid backbone biosynthesis	ko00280,ko00650,ko00072,ko00900
NM_001146160	tatD	6.04817	3.4e-06	8.63e-05	putative deoxyribonuclease TATDN1 isoform a [Homo sapiens]	-	-
NM_001320733	CAPG	6.04788	3.4e-06	8.63e-05	macrophage-capping protein isoform 1 [Homo sapiens]	-	-
NM_001316313	PEX6,PXAAA1	6.04701	3.4e-06	8.63e-05	peroxisome biogenesis factor 6 isoform 2 [Homo sapiens]	Peroxisome	ko04146
NM_001198559	DNAJC27	6.04674	3.4e-06	8.63e-05	PREDICTED: dnaJ homolog subfamily C member 27 isoform X3 [Dasypus novemcinctus]	-	-
NM_032100	PCDHGB	6.04674	3.4e-06	8.63e-05	protocadherin gamma-B6 isoform 2 precursor [Homo sapiens]	-	-
NM_182603	ANKRD42,SARP	-6.0443	3.4e-06	8.63e-05	PREDICTED: ankyrin repeat domain-containing protein 42 [Microcebus murinus]	-	-
NM_001287528	CLIP3_4	6.04395	3.4e-06	8.63e-05	CAP-Gly domain-containing linker protein 4 isoform 1 [Homo sapiens]	-	-
NM_130435	PTPRE	-6.04213	3.4e-06	8.63e-05	receptor-type tyrosine-protein phosphatase epsilon isoform 2 [Homo sapiens]	-	-
NM_001321432	K06890	-6.03324	3.4e-06	8.63e-05	TMBIM1 protein, partial [Homo sapiens]	-	-
NM_213560	PKN	-6.03324	3.4e-06	8.63e-05	serine/threonine-protein kinase N1 isoform 1 [Homo sapiens]	PI3K-Akt signaling pathway	ko04151
NR_036529	SUGT1,SGT1	-6.03324	3.4e-06	8.63e-05	PREDICTED: coiled-coil domain-containing protein 180 isoform X7 [Pan troglodytes]	Plant-pathogen interaction;NOD-like receptor signaling pathway	ko04626,ko04621
NM_001349140	B3GALNT1,B3GALT3	-6.03062	3.4e-06	8.63e-05	PREDICTED: UDP-GalNAc:beta-1,3-N-acetylgalactosaminyltransferase 1 isoform X1 [Homo sapiens]	Glycosphingolipid biosynthesis - globo and isoglobo series;Glycosphingolipid biosynthesis - lacto and neolacto series	ko00603,ko00601
NM_153645	NUP50,NPAP60	-6.02609	3.4e-06	8.63e-05	nuclear pore complex protein Nup50 isoform b [Homo sapiens]	RNA transport	ko03013
NM_001278351	FRS2	-6.01745	3.4e-06	8.63e-05	PREDICTED: fibroblast growth factor receptor substrate 2-like [Cebus capucinus imitator]	Neurotrophin signaling pathway	ko04722
NM_001346319	ATG13	-6.01703	3.4e-06	8.63e-05	autophagy-related protein 13 isoform c [Homo sapiens]	Autophagy - animal;Autophagy - other eukaryotes;Autophagy - yeast;Longevity regulating pathway - mammal	ko04140,ko04136,ko04138,ko04211
NR_138536	CERS	-6.01402	3.4e-06	8.63e-05	LAG1 longevity assurance homolog 5 (S. cerevisiae), isoform CRA_a [Homo sapiens]	Sphingolipid signaling pathway;Sphingolipid metabolism	ko04071,ko00600
NM_001329938	TGFB3	-6.00993	3.4e-06	8.63e-05	PREDICTED: transforming growth factor beta-3 [Loxodonta africana]	Cell cycle;Endocytosis;FoxO signaling pathway;Hippo signaling pathway;MAPK signaling pathway;TGF-beta signaling pathway;Cytokine-cytokine receptor interaction	ko04110,ko04144,ko04068,ko04390,ko04010,ko04350,ko04060
NM_001323308	KRAB	-6.009	3.4e-06	8.63e-05	zinc finger protein 454 isoform 2 [Homo sapiens]	-	-
NM_001145544	SCAN	-5.99817	3.4e-06	8.63e-05	PREDICTED: zinc finger and SCAN domain-containing protein 18 isoform X1 [Homo sapiens]	-	-
NM_001177466	MAMLD1	-5.99817	3.4e-06	8.63e-05	mastermind-like domain-containing protein 1 [Equus caballus]	-	-
NM_001199380	RNF139,TRC8	-5.99817	3.4e-06	8.63e-05	RING finger protein 145 isoform 1 [Homo sapiens]	-	-
NM_023925	CAPRIN2,EEG1	-5.99817	3.4e-06	8.63e-05	caprin-2 isoform 2 [Homo sapiens]	-	-
NM_001142463	DKC1,NOLA4,CBF5	-5.9863	3.4e-06	8.63e-05	PREDICTED: H/ACA ribonucleoprotein complex subunit 4 isoform X1 [Pan troglodytes]	Ribosome biogenesis in eukaryotes	ko03008
NR_027672	ADARB	-5.9863	3.4e-06	8.63e-05	adenosine deaminase, RNA-specific, B1 (RED1 homolog rat), isoform CRA_a [Homo sapiens]	-	-
NM_001128176	NR1A2,THRB	-5.98258	3.4e-06	8.63e-05	thyroid hormone receptor beta [Homo sapiens]	Neuroactive ligand-receptor interaction;Thyroid hormone signaling pathway	ko04080,ko04919
NM_001346373	DPH7,RRT2	-5.98258	3.4e-06	8.63e-05	diphthine methyltransferase isoform e [Homo sapiens]	-	-
NR_130755	FOPNL,FOR20	-5.97013	3.4e-06	8.63e-05	PREDICTED: lisH domain-containing protein FOPNL isoform X1 [Nomascus leucogenys]	-	-
NM_001171091	UBXN6,UBXD1	-2.16718	3.48e-06	8.83e-05	UBX domain-containing protein 6 isoform 1 [Homo sapiens]	Protein processing in endoplasmic reticulum	ko04141
NM_032378	EEF1D	-1.89483	3.5e-06	8.87e-05	PREDICTED: elongation factor 1-delta isoform X1 [Homo sapiens]	-	-
NM_001142354	PPP3C,CNA	2.12279	3.57e-06	9.05e-05	serine/threonine-protein phosphatase 2B catalytic subunit beta isoform isoform c [Homo sapiens]	Oocyte meiosis;Calcium signaling pathway;MAPK signaling pathway;VEGF signaling pathway;Wnt signaling pathway;cGMP - PKG signaling pathway;Axon guidance;Osteoclast differentiation;Glucagon signaling pathway;Oxytocin signaling pathway;Renin secretion;B cell receptor signaling pathway;Natural killer cell mediated cytotoxicity;T cell receptor signaling pathway;Th1 and Th2 cell differentiation;Th17 ce…	ko04114,ko04020,ko04010,ko04370,ko04310,ko04022,ko04360,ko04380,ko04922,ko04921,ko04924,ko04662,ko04650,ko04660,ko04658,ko04659,ko04728,ko04724,ko04720
NM_005030	PLK1	-1.83778	3.58e-06	9.06e-05	PREDICTED: serine/threonine-protein kinase PLK1 [Pan paniscus]	Cell cycle;Oocyte meiosis;FoxO signaling pathway;Progesterone-mediated oocyte maturation	ko04110,ko04114,ko04068,ko04914
NM_001177663	RIF1	-2.42736	3.61e-06	9.12e-05	telomere-associated protein RIF1 isoform 2 [Homo sapiens]	Signaling pathways regulating pluripotency of stem cells	ko04550
NM_001258451	PKMYT	-3.58981	3.63e-06	9.16e-05	membrane-associated tyrosine- and threonine-specific cdc2-inhibitory kinase isoform 1 [Homo sapiens]	Cell cycle;Oocyte meiosis;Progesterone-mediated oocyte maturation	ko04110,ko04114,ko04914
NM_001142404	CD164,MGC24	-2.70523	3.66e-06	9.24e-05	sialomucin core protein 24 isoform 5 precursor [Homo sapiens]	Lysosome	ko04142
NM_201629	TJP2,ZO2	2.71325	3.7e-06	9.32e-05	tight junction protein ZO-2 isoform 2 [Homo sapiens]	Tight junction	ko04530
NM_001282902	IKZF,ZNFN1A	2.37034	3.72e-06	9.36e-05	zinc finger transcription factor Trps1 isoform 2 [Homo sapiens]	-	-
NM_001077401	ACVRL1,ALK1	-2.45177	3.84e-06	9.66e-05	PREDICTED: serine/threonine-protein kinase receptor R3 isoform X2 [Pan troglodytes]	-	-
NM_001257194	KLHL2_3	-2.0501	3.89e-06	9.79e-05	PREDICTED: kelch-like protein 3 isoform X3 [Macaca nemestrina]	-	-
NM_170589	CASC5,KNL1	-2.12921	4.07e-06	0.000102175	protein CASC5 isoform 1 [Homo sapiens]	-	-
NM_152835	PDIK1L,CLIK1L	2.64451	4.09e-06	0.000102805	PDLIM1 interacting kinase 1 like, isoform CRA_b, partial [Mus musculus]	-	-
NM_017534	MYH	1.93425	4.28e-06	0.000107504	myosin-2 [Homo sapiens]	Tight junction	ko04530
NM_001194946	EIF4G	-2.03049	4.29e-06	0.000107615	eukaryotic translation initiation factor 4 gamma 1 isoform 7 [Homo sapiens]	RNA transport	ko03013
NM_001309450	AMBRA1	-2.6368	4.32e-06	0.000108228	pleckstrin homology domain-containing family B member 2 isoform 9 [Homo sapiens]	Autophagy - animal;Mitophagy - animal	ko04140,ko04137
NM_004103	PTK2B,FAK2	2.04179	4.33e-06	0.00010834	protein-tyrosine kinase 2-beta isoform a [Homo sapiens]	Calcium signaling pathway;Phospholipase D signaling pathway;GnRH signaling pathway;Chemokine signaling pathway;Leukocyte transendothelial migration;Natural killer cell mediated cytotoxicity	ko04020,ko04072,ko04912,ko04062,ko04670,ko04650
NM_019610	RBMX,HNRNPG	2.3139	4.38e-06	0.000109718	RBM1, partial [Homo sapiens]	Spliceosome	ko03040
NM_001037339	PDE4	-2.84554	4.54e-06	0.000113425	3',5'-cyclic AMP phosphodiesterase, partial [Homo sapiens]	cAMP signaling pathway;Purine metabolism	ko04024,ko00230
NM_001319135	STAU	-2.3367	4.68e-06	0.000116828	PREDICTED: double-stranded RNA-binding protein Staufen homolog 1 isoform X7 [Python bivittatus]	-	-
NM_006452	PAICS	-1.88059	4.79e-06	0.000119605	phosphoribosylaminoimidazole carboxylase, phosphoribosylaminoimidazole succinocarboxamide synthetase, isoform CRA_a [Homo sapiens]	Purine metabolism	ko00230
NM_001080954	PLAGL1	-3.10508	4.89e-06	0.000121935	zinc finger protein PLAGL1 isoform 2 [Homo sapiens]	-	-
NM_001286638	ZDHHC	-2.46732	4.93e-06	0.00012264	zinc finger, DHHC-type containing 20, isoform CRA_d [Homo sapiens]	-	-
NM_001257323	APBB1,FE65	1.94123	4.94e-06	0.000122854	PREDICTED: amyloid beta A4 precursor protein-binding family B member 1 isoform X3 [Colobus angolensis palliatus]	-	-
NM_001255	CDC20	-1.79526	5.13e-06	0.000127541	Homo sapiens CDC20 cell division cycle 20 homolog (S. cerevisiae), partial [synthetic construct]	Cell cycle;Cell cycle - yeast;Meiosis - yeast;Oocyte meiosis;Ubiquitin mediated proteolysis	ko04110,ko04111,ko04113,ko04114,ko04120
NM_001289051	GPI7	-2.05762	5.2e-06	0.000127943	phosphatidylinositol glycan, class G, isoform CRA_c [Homo sapiens]	Glycosylphosphatidylinositol(GPI)-anchor biosynthesis	ko00563
NM_001130527	MAPK8IP3,JIP3	6.04128	5.32e-06	0.000127943	C-Jun-amino-terminal kinase-interacting protein 4 isoform 2 [Homo sapiens]	MAPK signaling pathway	ko04010
NM_001286667	TGFBI,BIGH3	6.04128	5.32e-06	0.000127943	periostin isoform 7 precursor [Homo sapiens]	-	-
NM_001324166	KRAB	6.04128	5.32e-06	0.000127943	zinc finger protein 32 isoform a [Homo sapiens]	-	-
NM_004456	EZH2	6.04128	5.32e-06	0.000127943	PREDICTED: histone-lysine N-methyltransferase EZH2 isoform X5 [Chlorocebus sabaeus]	Lysine degradation	ko00310
NM_058237	PPP4R4	6.01819	5.32e-06	0.000127943	serine/threonine-protein phosphatase 4 regulatory subunit 4 isoform 1 [Homo sapiens]	-	-
NR_037943	STX16	6.01534	5.32e-06	0.000127943	syntaxin-16 isoform d [Homo sapiens]	SNARE interactions in vesicular transport	ko04130
NM_001130979	DYSF	6.01106	5.32e-06	0.000127943	dysferlin isoform 12 [Homo sapiens]	-	-
NM_001254717	DAXX	6.00878	5.32e-06	0.000127943	PREDICTED: death domain-associated protein 6 [Fukomys damarensis]	Apoptosis;MAPK signaling pathway	ko04210,ko04010
NM_175630	DNMT3A	6.00607	5.32e-06	0.000127943	DNA cytosine methyltransferase 3 alpha isoform a variant, partial [Homo sapiens]	Cysteine and methionine metabolism	ko00270
NM_001346262	USP25_28,UBP2	5.98562	5.32e-06	0.000127943	ubiquitin carboxyl-terminal hydrolase 28 isoform i [Homo sapiens]	IL-17 signaling pathway	ko04657
NM_003032	SIAT1,ST6GAL1	5.98562	5.32e-06	0.000127943	beta-galactoside alpha-2,6-sialyltransferase 1 isoform a [Homo sapiens]	N-Glycan biosynthesis;Other types of O-glycan biosynthesis	ko00510,ko00514
NR_138067	KRAB	5.98417	5.32e-06	0.000127943	zinc finger protein 25 isoform b [Homo sapiens]	-	-
NM_001374	DNASE1L	5.98388	5.32e-06	0.000127943	PREDICTED: deoxyribonuclease-1-like 2 isoform X1 [Homo sapiens]	-	-
NR_144333	GPI7	5.98359	5.32e-06	0.000127943	PREDICTED: GPI ethanolamine phosphate transferase 2 isoform X1 [Homo sapiens]	Glycosylphosphatidylinositol(GPI)-anchor biosynthesis	ko00563
NM_019857	pyrG,CTPS	5.983	5.32e-06	0.000127943	PREDICTED: CTP synthase 2 isoform X1 [Homo sapiens]	Pyrimidine metabolism	ko00240
NM_001326319	CUGBP,BRUNOL,CELF	5.98271	5.32e-06	0.000127943	CUGBP Elav-like family member 2 isoform 14 [Homo sapiens]	-	-
NM_001172431	AMPD	5.98116	5.32e-06	0.000127943	AMP deaminase 3 isoform 1C [Homo sapiens]	Purine metabolism	ko00230
NM_001024647	RAB3IP,RABIN8	-5.98083	5.32e-06	0.000127943	PREDICTED: rab-3A-interacting protein isoform X4 [Callithrix jacchus]	-	-
NM_001199865	KIF16B,SNX23	-5.98083	5.32e-06	0.000127943	kinesin-like protein KIF16B isoform 3 [Homo sapiens]	-	-
NR_045494	CLU	-5.98083	5.32e-06	0.000127943	PREDICTED: clusterin isoform X1 [Rhinopithecus roxellana]	Complement and coagulation cascades	ko04610
NM_001111031	ACVR1C,ALK7	5.97951	5.32e-06	0.000127943	activin receptor type-1C isoform 1 precursor [Homo sapiens]	Signaling pathways regulating pluripotency of stem cells;TGF-beta signaling pathway	ko04550,ko04350
NM_001146280	PROS1	5.97951	5.32e-06	0.000127943	PREDICTED: sex hormone-binding globulin isoform X4 [Cercocebus atys]	Complement and coagulation cascades	ko04610
NM_001166060	GLRB	5.97951	5.32e-06	0.000127943	PREDICTED: glycine receptor subunit beta isoform X1 [Gorilla gorilla gorilla]	Neuroactive ligand-receptor interaction	ko04080
NM_001242827	SIRT5,SIR2L5	5.97951	5.32e-06	0.000127943	NAD-dependent protein deacylase sirtuin-5, mitochondrial isoform 1 [Homo sapiens]	-	-
NM_001257145	DDX11,CHL1,CTF1	5.97951	5.32e-06	0.000127943	PREDICTED: probable ATP-dependent DNA helicase DDX11 isoform X13 [Homo sapiens]	-	-
NM_145332	MAP3K7,TAK1	5.97951	5.32e-06	0.000127943	PREDICTED: mitogen-activated protein kinase kinase kinase 7 isoform X3 [Cebus capucinus imitator]	Apoptosis - fly;Adherens junction;Autophagy - animal;AMPK signaling pathway;MAPK signaling pathway;MAPK signaling pathway - fly;NF-kappa B signaling pathway;TNF signaling pathway;Wnt signaling pathway;Osteoclast differentiation;IL-17 signaling pathway;NOD-like receptor signaling pathway;RIG-I-like receptor signaling pathway;T cell receptor signaling pathway;Toll and Imd signaling pathway;Toll-lik…	ko04214,ko04520,ko04140,ko04152,ko04010,ko04013,ko04064,ko04668,ko04310,ko04380,ko04657,ko04621,ko04622,ko04660,ko04624,ko04620
NR_134636	NUP160,NUP120	5.97951	5.32e-06	0.000127943	nuclear pore complex protein Nup160 isoform 1 [Homo sapiens]	RNA transport	ko03013
NM_198217	ING1	-5.97805	5.32e-06	0.000127943	inhibitor of growth protein 1 isoform C [Homo sapiens]	-	-
NM_015685	SDCBP	-5.97707	5.32e-06	0.000127943	syntenin-2 isoform a [Homo sapiens]	-	-
NM_001279351	REXO4,REX4	-5.95794	5.32e-06	0.000127943	RNA exonuclease 4 isoform 1 [Homo sapiens]	-	-
NM_032512	PDZRN3_4,LNX3_4	-5.95794	5.32e-06	0.000127943	PREDICTED: PDZ domain-containing protein 4 isoform X2 [Rhinopithecus bieti]	-	-
NM_001278417	CD22,SIGLEC2	-5.95593	5.32e-06	0.000127943	B-cell receptor CD22 isoform 5 [Homo sapiens]	Cell adhesion molecules (CAMs);B cell receptor signaling pathway;Hematopoietic cell lineage	ko04514,ko04662,ko04640
NM_001168474	TAF7	-5.95238	5.32e-06	0.000127943	transcription initiation factor TFIID subunit 7-like isoform 1 [Homo sapiens]	Basal transcription factors	ko03022
NM_001297709	AMBRA1	-5.94959	5.32e-06	0.000127943	microfibrillar-associated protein 5 isoform b precursor [Homo sapiens]	Autophagy - animal;Mitophagy - animal	ko04140,ko04137
NR_036565	CCT3,TRIC5	-5.94488	5.32e-06	0.000127943	T-complex protein 1 subunit gamma isoform a [Homo sapiens]	-	-
NM_001037293	AKAP2	-5.94359	5.32e-06	0.000127943	paralemmin-2 isoform b [Homo sapiens]	-	-
NR_028077	SCAN	-5.92606	5.32e-06	0.000127943	KIAA0426, partial [Homo sapiens]	-	-
NM_001317936	KRAB	-5.92136	5.32e-06	0.000127943	PREDICTED: zinc finger protein 517 isoform X2 [Gorilla gorilla gorilla]	-	-
NM_033503	BMF	-5.9209	5.32e-06	0.000127943	BMF protein, partial [Homo sapiens]	-	-
NR_033814	DLST,sucB	-5.90823	5.32e-06	0.000127943	dihydrolipoyllysine-residue succinyltransferase component of 2-oxoglutarate dehydrogenase complex, mitochondrial isoform B [Alligator mississippiensis]	Lysine degradation;Citrate cycle (TCA cycle);Carbon metabolism	ko00310,ko00020,ko01200
NM_001261397	P2RX4	-5.901	5.32e-06	0.000127943	PREDICTED: P2X purinoceptor 4 [Cebus capucinus imitator]	Calcium signaling pathway;Neuroactive ligand-receptor interaction	ko04020,ko04080
NM_001303058	AMBRA1	-1.92978	5.38e-06	0.000129241	transformation-related gene 7 [Homo sapiens]	Autophagy - animal;Mitophagy - animal	ko04140,ko04137
NM_019591	KRAB	2.59249	5.4e-06	0.000129613	zinc finger protein 26 isoform 2 [Homo sapiens]	-	-
NM_001286149	cysQ,MET22,BPNT1	2.26898	5.76e-06	0.000138187	PREDICTED: 3'(2'),5'-bisphosphate nucleotidase 1 isoform X4 [Pan troglodytes]	Sulfur metabolism	ko00920
NM_018044	NSUN5,WBSCR20	-2.22055	5.86e-06	0.000140486	probable 28S rRNA (cytosine-C(5))-methyltransferase isoform 3 [Homo sapiens]	-	-
NM_012301	AIP1	2.00812	5.94e-06	0.000142227	membrane-associated guanylate kinase, WW and PDZ domain-containing protein 2 isoform 1 [Homo sapiens]	Rap1 signaling pathway	ko04015
NR_136661	TIA1,TIAL1	-1.97093	6.04e-06	0.000144313	PREDICTED: nucleolysin TIAR [Camelus dromedarius]	-	-
NM_001324030	SEMA4	-2.48049	6.18e-06	0.000147775	RecName: Full=Semaphorin-4B; Flags: Precursor	Axon guidance	ko04360
NM_001330747	AMBRA1	2.60818	6.27e-06	0.000149629	PREDICTED: PACRG-like protein isoform X8 [Pan troglodytes]	Autophagy - animal;Mitophagy - animal	ko04140,ko04137
NM_001288729	DAPK	1.99798	6.27e-06	0.000149629	Hypothetical protein DKFZp781I035 variant, partial [Homo sapiens]	Autophagy - animal	ko04140
NM_001199469	ISY1	-4.25328	6.36e-06	0.000151688	PREDICTED: pre-mRNA-splicing factor ISY1 homolog [Macaca mulatta]	Spliceosome	ko03040
NM_004594	SLC9A5,NHE5	3.55477	6.37e-06	0.00015193	sodium/hydrogen exchanger 5 isoform 1 precursor [Homo sapiens]	-	-
NM_001242505	E3.5.4.3,guaD	-2.52971	6.57e-06	0.000156461	guanine deaminase isoform a [Homo sapiens]	Purine metabolism	ko00230
NM_016506	KBTBD4	2.91549	6.58e-06	0.000156667	PREDICTED: kelch repeat and BTB domain-containing protein 4 isoform X1 [Homo sapiens]	-	-
NM_001258341	SLC44A3	-3.50773	6.62e-06	0.000157551	choline transporter-like protein 3 isoform 4 [Homo sapiens]	-	-
NR_036600	KRAB	2.38205	6.74e-06	0.000160227	PREDICTED: LOW QUALITY PROTEIN: zinc finger protein 28 [Pan troglodytes]	-	-
NM_001308192	CPEB,ORB	-2.72266	6.76e-06	0.000160589	PREDICTED: cytoplasmic polyadenylation element-binding protein 4 isoform X2 [Pan troglodytes]	Oocyte meiosis;Dorso-ventral axis formation;Progesterone-mediated oocyte maturation	ko04114,ko04320,ko04914
NM_001257101	PCGF5	1.98348	6.89e-06	0.000163607	polycomb group RING finger protein 5 [Homo sapiens]	Signaling pathways regulating pluripotency of stem cells	ko04550
NM_001083330	KRAB	2.65173	7.14e-06	0.000169354	PREDICTED: zinc finger protein 133 isoform X2 [Homo sapiens]	-	-
NM_001243157	TAF1C	-1.96959	7.14e-06	0.000169354	PREDICTED: TATA box-binding protein-associated factor RNA polymerase I subunit C isoform X3 [Homo sapiens]	-	-
NM_001167621	ATXN10	2.83432	7.28e-06	0.000172242	ataxin-10 isoform 2 [Homo sapiens]	-	-
NM_001044388	KRAB	-2.81278	7.28e-06	0.000172242	zinc finger protein 557 isoform b [Homo sapiens]	-	-
NM_001297763	KRAB	-2.66612	7.28e-06	0.000172242	zinc finger protein 546 isoform 2 [Homo sapiens]	-	-
NR_104018	PMP22	2.63519	7.81e-06	0.00018456	peripheral myelin protein 22 [synthetic construct]	-	-
NM_001322949	EPB41,4.1R	2.62774	7.81e-06	0.00018456	FERM domain-containing protein 5 isoform 6 [Homo sapiens]	-	-
NM_001319035	TEP1	-1.98394	7.84e-06	0.00018516	telomerase protein component 1 isoform 2 [Homo sapiens]	-	-
NM_001102603	KRAB	-1.9079	7.95e-06	0.000187603	PREDICTED: zinc finger protein 160 isoform X1 [Macaca fascicularis]	-	-
NM_001178123	ABI2	2.50099	8e-06	0.000188542	PREDICTED: abl interactor 1 isoform X13 [Rhinopithecus bieti]	Regulation of actin cytoskeleton	ko04810
NM_130475	SBF1_2,MTMR5_13	-2.46155	8e-06	0.000188542	MAP kinase-activating death domain protein isoform g [Homo sapiens]	-	-
NM_153335	STRADA,LYK5	-1.90721	8.04e-06	0.000189351	STE20-related kinase adapter protein alpha isoform 3 [Homo sapiens]	AMPK signaling pathway;mTOR signaling pathway	ko04152,ko04150
NM_001040661	SLC29A4,ENT4	1.99083	8.14e-06	0.000189719	equilibrative nucleoside transporter 4 isoform 1 [Homo sapiens]	-	-
NM_001321316	AMBRA1	5.98274	8.39e-06	0.000189719	PREDICTED: muskelin [Otolemur garnettii]	Autophagy - animal;Mitophagy - animal	ko04140,ko04137
NM_006077	SLC25A12_13,AGC	5.98274	8.39e-06	0.000189719	calcium uptake protein 1, mitochondrial isoform 1 [Homo sapiens]	-	-
NM_182531	KRAB	5.98274	8.39e-06	0.000189719	zinc finger protein 778 isoform 2 [Homo sapiens]	-	-
NM_004449	ERG	5.97519	8.39e-06	0.000189719	transcriptional regulator ERG isoform 2 [Homo sapiens]	-	-
NM_014985	CEP152	5.97519	8.39e-06	0.000189719	centrosomal protein of 152 kDa isoform 2 [Homo sapiens]	-	-
NM_001164538	DISC1	5.95299	8.39e-06	0.000189719	disrupted in schizophrenia 1 protein isoform b [Homo sapiens]	-	-
NM_001202521	DDR1,NEP	-5.92639	8.39e-06	0.000189719	epithelial discoidin domain-containing receptor 1 isoform 6 precursor [Homo sapiens]	-	-
NM_001258331	EPB41,4.1R	-5.92639	8.39e-06	0.000189719	PREDICTED: band 4.1-like protein 1 isoform X6 [Homo sapiens]	-	-
NM_001348743	KIDINS220,ARMS	-5.92639	8.39e-06	0.000189719	PREDICTED: kinase D-interacting substrate of 220 kDa isoform X10 [Gorilla gorilla gorilla]	Neurotrophin signaling pathway	ko04722
NM_145048	AMBRA1	-5.92639	8.39e-06	0.000189719	PREDICTED: PACRG-like protein isoform X5 [Homo sapiens]	Autophagy - animal;Mitophagy - animal	ko04140,ko04137
NR_073069	BCL2L13,BCL-RAMBO	-5.92639	8.39e-06	0.000189719	MIL1 protein [Homo sapiens]	Mitophagy - animal	ko04137
NM_001271896	TARS,thrS	5.92449	8.39e-06	0.000189719	threonine--tRNA ligase, mitochondrial isoform c [Homo sapiens]	Aminoacyl-tRNA biosynthesis	ko00970
NM_001287598	AMBRA1	5.9184	8.39e-06	0.000189719	THAP domain-containing protein 5 isoform 2 [Homo sapiens]	Autophagy - animal;Mitophagy - animal	ko04140,ko04137
NM_001324386	TCF1,HNF1A	-5.91653	8.39e-06	0.000189719	PREDICTED: homeobox-containing protein 1 isoform X5 [Oryctolagus cuniculus]	Signaling pathways regulating pluripotency of stem cells	ko04550
NM_031426	AIF1	-5.91544	8.39e-06	0.000189719	allograft inflammatory factor 1-like isoform 1 [Homo sapiens]	-	-
NM_001197115	GCLC	5.915	8.39e-06	0.000189719	glutamate--cysteine ligase catalytic subunit isoform b [Homo sapiens]	Ferroptosis;Cysteine and methionine metabolism;Glutathione metabolism;Longevity regulating pathway - worm	ko04216,ko00270,ko00480,ko04212
NM_001324034	SEMA4	5.915	8.39e-06	0.000189719	semaphorin-4B isoform 6 precursor [Homo sapiens]	Axon guidance	ko04360
NM_177999	ASB6	5.915	8.39e-06	0.000189719	unnamed protein product [Homo sapiens]	-	-
NM_001297742	BTBD10	-5.91251	8.39e-06	0.000189719	DKFZP459H1039 protein [Pongo abelii]	-	-
NM_001077349	KRAB	5.91233	8.39e-06	0.000189719	PREDICTED: zinc finger protein 682 isoform X1 [Homo sapiens]	-	-
NM_001243784	PDE2A	5.91144	8.39e-06	0.000189719	PREDICTED: cGMP-dependent 3',5'-cyclic phosphodiesterase isoform X1 [Homo sapiens]	cGMP - PKG signaling pathway;Purine metabolism;Aldosterone synthesis and secretion;Olfactory transduction	ko04022,ko00230,ko04925,ko04740
NM_001346282	STX18	5.91025	8.39e-06	0.000189719	syntaxin 18 [Homo sapiens]	Phagosome;SNARE interactions in vesicular transport	ko04145,ko04130
NM_001301134	MTERF	5.90907	8.39e-06	0.000189719	transcription termination factor 1, mitochondrial isoform 1 precursor [Homo sapiens]	-	-
NM_001348007	KRAB	5.90907	8.39e-06	0.000189719	zinc finger protein 776 isoform 2 [Homo sapiens]	-	-
NM_016654	GABPB	5.90907	8.39e-06	0.000189719	PREDICTED: GA-binding protein subunit beta-1 isoform X5 [Oryctolagus cuniculus]	-	-
NR_103870	PRKAB	5.90907	8.39e-06	0.000189719	unnamed protein product [Homo sapiens]	Tight junction;AMPK signaling pathway;Apelin signaling pathway;FoxO signaling pathway;Longevity regulating pathway - mammal;Longevity regulating pathway - multiple species;Adipocytokine signaling pathway;Glucagon signaling pathway;Insulin signaling pathway;Oxytocin signaling pathway;Circadian rhythm	ko04530,ko04152,ko04371,ko04068,ko04211,ko04213,ko04920,ko04922,ko04910,ko04921,ko04710
NM_001163213	FGFR3	-5.90483	8.39e-06	0.000189719	fibroblast growth factor receptor 3 isoform 3 precursor [Homo sapiens]	Regulation of actin cytoskeleton;Signaling pathways regulating pluripotency of stem cells;Endocytosis;MAPK signaling pathway;PI3K-Akt signaling pathway;Rap1 signaling pathway;Ras signaling pathway	ko04810,ko04550,ko04144,ko04010,ko04151,ko04015,ko04014
NM_001318337	RDX	-5.89919	8.39e-06	0.000189719	PREDICTED: FERM domain-containing protein 4A isoform X9 [Homo sapiens]	Regulation of actin cytoskeleton;Tight junction	ko04810,ko04530
NM_212469	CHK	-5.89558	8.39e-06	0.000189719	PREDICTED: choline kinase alpha isoform X2 [Chlorocebus sabaeus]	Glycerophospholipid metabolism	ko00564
NM_004125	DNAJC25	-5.88144	8.39e-06	0.000189719	Homo sapiens guanine nucleotide binding protein (G protein), gamma 10, partial [synthetic construct]	-	-
NM_001083335	KRAB	-5.87933	8.39e-06	0.000189719	unnamed protein product [Homo sapiens]	-	-
NM_001198632	RUNX1T1,CBFA2T1	-5.87933	8.39e-06	0.000189719	PREDICTED: protein CBFA2T1 isoform X4 [Microcebus murinus]	-	-
NM_001271787	DYNC1I,DNCI	-5.87933	8.39e-06	0.000189719	cytoplasmic dynein 1 intermediate chain 2 isoform 2 [Homo sapiens]	Phagosome;Vasopressin-regulated water reabsorption	ko04145,ko04962
NM_001304523	MAD1L	-5.87933	8.39e-06	0.000189719	mitotic checkpoint protein isoform MAD1a [Homo sapiens]	Cell cycle;Progesterone-mediated oocyte maturation	ko04110,ko04914
NM_001324251	KRAB	-5.87933	8.39e-06	0.000189719	zinc finger protein 37a (KOX 21), isoform CRA_a [Homo sapiens]	-	-
NM_001347948	IFT81	-5.87933	8.39e-06	0.000189719	intraflagellar transport protein 81 homolog isoform 3 [Homo sapiens]	-	-
NR_138126	KRAB	-5.87933	8.39e-06	0.000189719	PREDICTED: LOW QUALITY PROTEIN: Krueppel-related zinc finger protein 1 [Colobus angolensis palliatus]	-	-
NM_001258016	FDXR	-5.86976	8.39e-06	0.000189719	unnamed protein product [Homo sapiens]	-	-
NM_001282174	MSL3	-5.86976	8.39e-06	0.000189719	male-specific lethal-3 homolog 1 [Homo sapiens]	-	-
NM_001284207	WDR22,BCRP2	-5.86976	8.39e-06	0.000189719	DDB1- and CUL4-associated factor 5 isoform 1 [Homo sapiens]	-	-
NM_001289396	SMARCA2_4	-5.86976	8.39e-06	0.000189719	PREDICTED: LOW QUALITY PROTEIN: probable global transcription activator SNF2L2-like [Pantholops hodgsonii]	-	-
NM_017488	ADD	-5.86976	8.39e-06	0.000189719	beta-adducin isoform e [Homo sapiens]	-	-
NM_032978	DMD	-5.86976	8.39e-06	0.000189719	dystrobrevin alpha isoform 4 [Homo sapiens]	-	-
NM_000644	AGL	-5.85654	8.39e-06	0.000189719	amylo-1,6-glucosidase, 4-alpha-glucanotransferase isoform 1 variant, partial [Homo sapiens]	Starch and sucrose metabolism	ko00500
NM_001003407	ABLIM	-5.85654	8.39e-06	0.000189719	actin-binding LIM protein 1 isoform b [Homo sapiens]	Axon guidance	ko04360
NM_001184854	FBXO42	-5.85654	8.39e-06	0.000189719	kelch domain-containing protein 4 isoform 1 [Homo sapiens]	-	-
NM_001287036	AMBRA1	-5.85654	8.39e-06	0.000189719	uncharacterized protein KIAA1958 isoform a [Homo sapiens]	Autophagy - animal;Mitophagy - animal	ko04140,ko04137
NM_001320728	HSPBAP1	-5.85654	8.39e-06	0.000189719	hypothetical protein EGK_11362 [Macaca mulatta]	-	-
NM_001324344	KRAB	-5.85654	8.39e-06	0.000189719	zinc finger and SCAN domain-containing protein 32 isoform e [Homo sapiens]	-	-
NR_033915	ORC2	-5.85654	8.39e-06	0.000189719	unnamed protein product [Homo sapiens]	Cell cycle;Cell cycle - yeast;Meiosis - yeast	ko04110,ko04111,ko04113
NM_001289184	KRAB	-5.85164	8.39e-06	0.000189719	PREDICTED: LOW QUALITY PROTEIN: zinc finger protein 181 [Pan paniscus]	-	-
NM_001256295	ETS,pnt	-5.83627	8.39e-06	0.000189719	protein C-ets-2 isoform 2 [Homo sapiens]	MAPK signaling pathway - fly;Ras signaling pathway;Dorso-ventral axis formation	ko04013,ko04014,ko04320
NM_001130009	GEN1,GEN	-2.0186	8.4e-06	0.000189807	PREDICTED: flap endonuclease GEN homolog 1 isoform X1 [Homo sapiens]	-	-
NM_001271933	CEP164	-2.09643	8.66e-06	0.00019528	centrosomal protein of 164 kDa isoform 2 [Homo sapiens]	-	-
NM_001080975	AMBRA1	2.38997	8.78e-06	0.000197892	PREDICTED: ralBP1-associated Eps domain-containing protein 2 isoform X2 [Pan troglodytes]	Autophagy - animal;Mitophagy - animal	ko04140,ko04137
NM_001242817	KIAA0226	-2.30547	8.84e-06	0.00019927	differentially expressed in FDCP 8 homolog isoform 5 [Homo sapiens]	Autophagy - animal	ko04140
NM_001319107	IQCB1,NPHP5	3.177	8.86e-06	0.000199466	IQ calmodulin-binding motif-containing protein 1 isoform a [Homo sapiens]	-	-
NR_135770	HTRA2,PRSS25	3.15208	8.86e-06	0.000199466	serine protease HTRA2, mitochondrial isoform 1 preproprotein [Homo sapiens]	Apoptosis;Apoptosis - fly;Apoptosis - multiple species	ko04210,ko04214,ko04215
NR_103826	EOGT	2.14638	9e-06	0.000202178	unnamed protein product [Homo sapiens]	Other types of O-glycan biosynthesis	ko00514
NM_001321107	SLC4A7	2.08433	9e-06	0.000202178	sodium bicarbonate cotransporter 3 isoform h [Homo sapiens]	-	-
NR_104226	GRB2	-2.14174	9.19e-06	0.000206266	hCG1990170, isoform CRA_a, partial [Homo sapiens]	Focal adhesion;Gap junction;Signaling pathways regulating pluripotency of stem cells;ErbB signaling pathway;FoxO signaling pathway;Jak-STAT signaling pathway;MAPK signaling pathway;MAPK signaling pathway - fly;PI3K-Akt signaling pathway;Phospholipase D signaling pathway;Ras signaling pathway;mTOR signaling pathway;Dorso-ventral axis formation;Osteoclast differentiation;Estrogen signaling pathway;…	ko04510,ko04540,ko04550,ko04012,ko04068,ko04630,ko04010,ko04013,ko04151,ko04072,ko04014,ko04150,ko04320,ko04380,ko04915,ko04912,ko04910,ko04917,ko04662,ko04062,ko04664,ko04650,ko04660,ko04722
NM_001256269	KIF22	2.8067	9.24e-06	0.000207299	Homo sapiens kinesin-like 4, partial [synthetic construct]	-	-
NM_001349126	NKTR	-2.41628	9.25e-06	0.000207299	NK-tumor recognition protein [Homo sapiens]	-	-
NM_001321985	ENTPD5_6	2.15289	9.34e-06	0.000209077	PREDICTED: ectonucleoside triphosphate diphosphohydrolase 5 isoform X1 [Rhinopithecus bieti]	Purine metabolism;Pyrimidine metabolism	ko00230,ko00240
NM_001135776	ZBTB43	-2.06125	9.34e-06	0.000209077	PREDICTED: zinc finger and BTB domain-containing protein 43 isoform X1 [Microcebus murinus]	-	-
NM_002263	KIFC1	-1.75149	9.45e-06	0.000211297	PREDICTED: kinesin-like protein KIFC1 isoform X1 [Macaca mulatta]	-	-
NM_001330613	KRAB	2.21975	9.51e-06	0.000212246	PREDICTED: zinc finger protein 772 isoform X1 [Homo sapiens]	-	-
NM_001282551	BTBD3_6	1.81638	9.52e-06	0.000212383	BTBD3 protein, partial [Homo sapiens]	-	-
NM_001346469	ANO10,TMEM16K	2.69639	9.65e-06	0.000214935	anoctamin-10 isoform 3 [Homo sapiens]	-	-
NM_001278175	KRAB	2.57104	9.65e-06	0.000214935	zinc finger protein 33A isoform f [Homo sapiens]	-	-
NM_017454	STAU	-1.75338	9.68e-06	0.000215487	PREDICTED: double-stranded RNA-binding protein Staufen homolog 1 isoform X7 [Python bivittatus]	-	-
NM_005852	CHD3,MI2A	-2.16994	9.84e-06	0.000218975	PREDICTED: LOW QUALITY PROTEIN: chromodomain-helicase-DNA-binding protein 3 isoform X1 [Ovis aries]	-	-
NM_001282283	GAB2	2.89721	1.01e-05	0.000223484	PREDICTED: GRB2-associated-binding protein 3 isoform X5 [Homo sapiens]	Phospholipase D signaling pathway;Ras signaling pathway;Sphingolipid signaling pathway;Osteoclast differentiation;Fc epsilon RI signaling pathway;Fc gamma R-mediated phagocytosis	ko04072,ko04014,ko04071,ko04380,ko04664,ko04666
NM_001256264	AVIL	1.73117	1.02e-05	0.000226982	protein flightless-1 homolog isoform 2 [Homo sapiens]	-	-
NM_005786	TSHZ	2.50137	1.06e-05	0.000236254	PREDICTED: teashirt homolog 1 [Cebus capucinus imitator]	Hippo signaling pathway -fly	ko04391
NM_001257361	AMPD	1.95018	1.1e-05	0.000243438	PREDICTED: AMP deaminase 2 isoform X1 [Camelus ferus]	Purine metabolism	ko00230
NM_001144763	AMBRA1	-2.04442	1.13e-05	0.00025109	RecName: Full=Exophilin-5; AltName: Full=Synaptotagmin-like protein homolog lacking C2 domains b; Short=SlaC2-b; Short=Slp homolog lacking C2 domains b	Autophagy - animal;Mitophagy - animal	ko04140,ko04137
NM_001105078	EVI1	2.17717	1.15e-05	0.000255869	MDS1 and EVI1 complex locus protein EVI1 isoform c [Homo sapiens]	MAPK signaling pathway	ko04010
NM_145172	DNAI2	2.39416	1.16e-05	0.000257233	PREDICTED: WD repeat-containing protein 63 [Rhinopithecus roxellana]	-	-
NR_138257	AMBRA1	2.86712	1.16e-05	0.000257844	hCG1991898 [Homo sapiens]	Autophagy - animal;Mitophagy - animal	ko04140,ko04137
NM_007019	UBE2C,UBC11	-1.78086	1.21e-05	0.000267897	PREDICTED: ubiquitin-conjugating enzyme E2 C-like isoform X1 [Chlorocebus sabaeus]	Ubiquitin mediated proteolysis	ko04120
NM_001281766	EPHA5,EHK1,TYRO4	3.12042	1.24e-05	0.000272957	ephrin type-A receptor 5 isoform d [Homo sapiens]	Axon guidance	ko04360
NM_001292008	SSR1	1.9216	1.26e-05	0.000278441	translocon-associated protein subunit alpha isoform 2 precursor [Homo sapiens]	Protein processing in endoplasmic reticulum	ko04141
NM_001347937	USP44_49	-2.00759	1.27e-05	0.000279437	ubiquitin carboxyl-terminal hydrolase 44 [Homo sapiens]	-	-
NM_001085368	KRAB	-1.96268	1.3e-05	0.000281382	zinc finger protein 655 isoform f [Homo sapiens]	-	-
NM_001080433	CCDC85B	5.92163	1.33e-05	0.000281382	coiled-coil domain-containing protein 85A [Homo sapiens]	-	-
NM_001128929	ROBO2	5.92163	1.33e-05	0.000281382	roundabout homolog 2 isoform ROBO2b precursor [Homo sapiens]	Axon guidance	ko04360
NM_001195622	TOPORS	5.92163	1.33e-05	0.000281382	E3 ubiquitin-protein ligase Topors isoform 2 [Homo sapiens]	-	-
NM_001305207	KRAB	5.92163	1.33e-05	0.000281382	PREDICTED: zinc finger protein 90 homolog isoform X1 [Homo sapiens]	-	-
NM_001322220	DHX8,PRP22	5.92163	1.33e-05	0.000281382	PREDICTED: ATP-dependent RNA helicase DHX8 isoform X3 [Gorilla gorilla gorilla]	Spliceosome	ko03040
NM_001136530	SERPINE2	5.90972	1.33e-05	0.000281382	glia-derived nexin isoform c precursor [Homo sapiens]	-	-
NM_001304498	FOPNL,FOR20	5.88192	1.33e-05	0.000281382	PREDICTED: lisH domain-containing protein FOPNL isoform X2 [Pteropus alecto]	-	-
NM_001136177	EGR2	5.85706	1.33e-05	0.000281382	early growth response 2 (Krox-20 homolog, Drosophila), partial [synthetic construct]	-	-
NM_001323621	TOM34	5.8526	1.33e-05	0.000281382	protein unc-45 homolog A isoform 3 [Homo sapiens]	-	-
NM_001136006	GART	5.84967	1.33e-05	0.000281382	phosphoribosylglycinamide formyltransferase, phosphoribosylglycinamide synthetase, phosphoribosylaminoimidazole synthetase isoform 1 variant, partial [Homo sapiens]	One carbon pool by folate;Purine metabolism	ko00670,ko00230
NM_001349095	ARHGEF10	-5.84895	1.33e-05	0.000281382	PREDICTED: protein ECT2 isoform X1 [Homo sapiens]	-	-
NM_001190983	COQ7	5.84082	1.33e-05	0.000281382	5-demethoxyubiquinone hydroxylase, mitochondrial isoform 1 [Homo sapiens]	Ubiquinone and other terpenoid-quinone biosynthesis	ko00130
NM_001253799	KRAB	5.84082	1.33e-05	0.000281382	PREDICTED: zinc finger protein 331 isoform X1 [Rhinopithecus roxellana]	-	-
NM_025154	SUN1_2	5.84082	1.33e-05	0.000281382	UNC84A protein [Homo sapiens]	-	-
NM_194456	KRIT1	5.84082	1.33e-05	0.000281382	krev interaction trapped protein 1 isoform 1 [Homo sapiens]	Rap1 signaling pathway;Longevity regulating pathway - worm	ko04015,ko04212
NM_001323296	KRAB	-5.84053	1.33e-05	0.000281382	zinc finger protein 197 isoform 4 [Homo sapiens]	-	-
NM_001131062	SAP30	5.8378	1.33e-05	0.000281382	histone deacetylase complex subunit SAP30L isoform 2 [Homo sapiens]	-	-
NM_001322911	KRAB	5.8378	1.33e-05	0.000281382	zinc finger protein 567 isoform 1 [Homo sapiens]	-	-
NM_001322124	PUS10	5.8375	1.33e-05	0.000281382	putative tRNA pseudouridine synthase Pus10 isoform 1 [Homo sapiens]	-	-
NM_001170415	TJP2,ZO2	5.83508	1.33e-05	0.000281382	tight junction protein ZO-2 isoform 4 [Homo sapiens]	Tight junction	ko04530
NM_001172575	MCPH1	5.83508	1.33e-05	0.000281382	microcephalin isoform 3 [Homo sapiens]	-	-
NM_001322204	JAK2	5.83508	1.33e-05	0.000281382	tyrosine-protein kinase JAK2 isoform a [Homo sapiens]	Necroptosis;Signaling pathways regulating pluripotency of stem cells;Jak-STAT signaling pathway;PI3K-Akt signaling pathway;Adipocytokine signaling pathway;Prolactin signaling pathway;Chemokine signaling pathway;Th1 and Th2 cell differentiation;Th17 cell differentiation;Cholinergic synapse	ko04217,ko04550,ko04630,ko04151,ko04920,ko04917,ko04062,ko04658,ko04659,ko04725
NM_006087	TUBB	5.83508	1.33e-05	0.000281382	tubulin beta-4A chain isoform 1 [Homo sapiens]	Gap junction;Phagosome	ko04540,ko04145
NM_153640	coaW	5.83508	1.33e-05	0.000281382	PANK2 protein, partial [Homo sapiens]	Pantothenate and CoA biosynthesis	ko00770
NM_058180	RPGRIP1L	-5.83204	1.33e-05	0.000281382	PREDICTED: LOW QUALITY PROTEIN: uncharacterized protein C21orf58 homolog [Gorilla gorilla gorilla]	-	-
NR_073150	RAP2C	-5.83159	1.33e-05	0.000281382	PREDICTED: ras-related protein Rap-2c [Nomascus leucogenys]	Tight junction	ko04530
NM_001288762	KRAB	-5.82891	1.33e-05	0.000281382	PREDICTED: zinc finger protein 180 isoform X4 [Pongo abelii]	-	-
NM_001321142	DFFA,DFF45	-5.82343	1.33e-05	0.000281382	cell death activator CIDE-3 isoform 1 [Homo sapiens]	Apoptosis	ko04210
NM_001286463	RPGRIP1L	-5.82265	1.33e-05	0.000281382	uncharacterized protein C21orf58 isoform 2 [Homo sapiens]	-	-
NM_001304349	PKA	-5.81733	1.33e-05	0.000281382	cAMP-dependent protein kinase catalytic subunit alpha isoform 3 [Homo sapiens]	Meiosis - yeast;Oocyte meiosis;Gap junction;Tight junction;Autophagy - animal;Autophagy - yeast;Apelin signaling pathway;Calcium signaling pathway;Hedgehog signaling pathway;Hedgehog signaling pathway - fly;MAPK signaling pathway;Ras signaling pathway;Wnt signaling pathway;cAMP signaling pathway;Longevity regulating pathway - mammal;Longevity regulating pathway - multiple species;Adrenergic signa…	ko04113,ko04114,ko04540,ko04530,ko04140,ko04138,ko04371,ko04020,ko04340,ko04341,ko04010,ko04014,ko04310,ko04024,ko04211,ko04213,ko04261,ko04270,ko04976,ko04971,ko04970,ko04925,ko04915,ko04922,ko04912,ko04911,ko04910,ko04916,ko04913,ko04921,ko04914,ko04923,ko04924,ko04919,ko04918,ko04713,ko04961,ko04962,ko04062,ko04611,ko04725,ko04728,ko04727,ko04724,ko04720,ko04723,ko04726,ko04750,ko04740,ko04742
NM_001145635	TRIM45	-5.81604	1.33e-05	0.000281382	tripartite motif-containing protein 45 isoform 2 [Homo sapiens]	-	-
NM_001277949	KRAB	-5.81604	1.33e-05	0.000281382	PREDICTED: zinc finger protein 83 isoform X1 [Gorilla gorilla gorilla]	-	-
NM_001282779	RPA2,POLR1B	-5.81604	1.33e-05	0.000281382	PREDICTED: DNA-directed RNA polymerase I subunit RPA2 isoform X3 [Nomascus leucogenys]	RNA polymerase;Purine metabolism;Pyrimidine metabolism	ko03020,ko00230,ko00240
NR_102317	GCDH,gcdH	-5.81604	1.33e-05	0.000281382	unnamed protein product [Homo sapiens]	Lysine degradation;Tryptophan metabolism;Fatty acid degradation;Benzoate degradation	ko00310,ko00380,ko00071,ko00362
NM_001252613	MATR3	-5.81075	1.33e-05	0.000281382	PREDICTED: zinc finger protein 638 isoform X1 [Homo sapiens]	-	-
NM_001282141	HEPH	-5.81075	1.33e-05	0.000281382	hephaestin isoform d precursor [Homo sapiens]	Porphyrin and chlorophyll metabolism;Mineral absorption	ko00860,ko04978
NM_001282803	SENP7	-5.81075	1.33e-05	0.000281382	PREDICTED: sentrin-specific protease 7 isoform X9 [Homo sapiens]	-	-
NM_001321575	CAMK2	-5.81075	1.33e-05	0.000281382	calcium/calmodulin-dependent protein kinase II delta isoform 1 variant, partial [Homo sapiens]	Necroptosis;Oocyte meiosis;Calcium signaling pathway;ErbB signaling pathway;HIF-1 signaling pathway;Wnt signaling pathway;cAMP signaling pathway;Adrenergic signaling in cardiomyocytes;Axon guidance;Gastric acid secretion;Aldosterone synthesis and secretion;Glucagon signaling pathway;GnRH signaling pathway;Insulin secretion;Melanogenesis;Oxytocin signaling pathway;Circadian entrainment;Cholinergic…	ko04217,ko04114,ko04020,ko04012,ko04066,ko04310,ko04024,ko04261,ko04360,ko04971,ko04925,ko04922,ko04912,ko04911,ko04916,ko04921,ko04713,ko04725,ko04728,ko04720,ko04722,ko04750,ko04740,ko04745
NM_001322136	KRAB	-5.81075	1.33e-05	0.000281382	PREDICTED: zinc finger protein 160 isoform X1 [Homo sapiens]	-	-
NM_001319169	DPH2	-5.79295	1.33e-05	0.000281382	diphthamide biosynthesis protein 2 isoform f [Homo sapiens]	-	-
NM_001348125	TRIM16	-5.79295	1.33e-05	0.000281382	tripartite motif-containing protein 16 isoform b [Homo sapiens]	-	-
NM_001007100	SCP2,SCPX	-5.78925	1.33e-05	0.000281382	PREDICTED: non-specific lipid-transfer protein [Mandrillus leucophaeus]	Peroxisome;Primary bile acid biosynthesis;PPAR signaling pathway	ko04146,ko00120,ko03320
NM_001160132	KCNQ5	-5.78925	1.33e-05	0.000281382	potassium voltage-gated channel subfamily KQT member 5 isoform 3 [Homo sapiens]	Cholinergic synapse	ko04725
NM_001178136	HDHD1	-5.78925	1.33e-05	0.000281382	pseudouridine-5'-phosphatase isoform d [Homo sapiens]	-	-
NM_001199812	INTS7	-5.78925	1.33e-05	0.000281382	integrator complex subunit 7 isoform 3 [Homo sapiens]	-	-
NM_001317748	MATN3	-5.78925	1.33e-05	0.000281382	matrilin-2 isoform c precursor [Homo sapiens]	-	-
NM_181341	WDR21A	-5.78925	1.33e-05	0.000281382	DDB1- and CUL4-associated factor 4 isoform 3 [Homo sapiens]	-	-
NM_001321581	CAMK2	-5.77798	1.33e-05	0.000281382	calcium/calmodulin-dependent protein kinase type II subunit delta isoform 21 [Homo sapiens]	Necroptosis;Oocyte meiosis;Calcium signaling pathway;ErbB signaling pathway;HIF-1 signaling pathway;Wnt signaling pathway;cAMP signaling pathway;Adrenergic signaling in cardiomyocytes;Axon guidance;Gastric acid secretion;Aldosterone synthesis and secretion;Glucagon signaling pathway;GnRH signaling pathway;Insulin secretion;Melanogenesis;Oxytocin signaling pathway;Circadian entrainment;Cholinergic…	ko04217,ko04114,ko04020,ko04012,ko04066,ko04310,ko04024,ko04261,ko04360,ko04971,ko04925,ko04922,ko04912,ko04911,ko04916,ko04921,ko04713,ko04725,ko04728,ko04720,ko04722,ko04750,ko04740,ko04745
NM_001205247	ACSL,fadD	-5.76859	1.33e-05	0.000281382	long-chain-fatty-acid--CoA ligase 6 isoform c [Homo sapiens]	Ferroptosis;Quorum sensing;Peroxisome;Fatty acid biosynthesis;Fatty acid degradation;Fatty acid metabolism;Adipocytokine signaling pathway;PPAR signaling pathway	ko04216,ko02024,ko04146,ko00061,ko00071,ko01212,ko04920,ko03320
NM_001144027	POR	-2.20549	1.36e-05	0.000286519	NADPH-dependent diflavin oxidoreductase 1 isoform d [Homo sapiens]	-	-
NM_052916	MGRN1	-2.04247	1.41e-05	0.00029624	RING finger protein 157 isoform 1 [Homo sapiens]	Ubiquitin mediated proteolysis	ko04120
NM_001190823	SMAD7	2.8006	1.43e-05	0.000300383	mothers against decapentaplegic homolog 7 isoform 4 [Homo sapiens]	Hippo signaling pathway;TGF-beta signaling pathway	ko04390,ko04350
NM_020972	FGD2	-1.82464	1.43e-05	0.000301727	lateral signaling target protein 2 homolog isoform 2 [Homo sapiens]	-	-
NM_001282678	PEX1	-2.15836	1.45e-05	0.000304919	peroxisome biogenesis factor 1 isoform 1 [Homo sapiens]	Peroxisome	ko04146
NM_001300954	ACER3,YDC1	-2.24111	1.49e-05	0.000312884	PREDICTED: alkaline ceramidase 3 isoform X1 [Pan troglodytes]	Sphingolipid metabolism	ko00600
NM_001172682	KRAB	-2.39661	1.49e-05	0.000312884	PREDICTED: zinc finger protein 641 isoform X2 [Homo sapiens]	-	-
NM_024680	E2F7_8	-2.59192	1.49e-05	0.000312884	transcription factor E2F8 [Homo sapiens]	-	-
NM_201524	GPR56	-2.555	1.49e-05	0.000312884	adhesion G-protein coupled receptor G1 isoform b precursor [Homo sapiens]	-	-
NR_125356	PTBP2,NPTB	3.09205	1.55e-05	0.000325347	PTB-like protein S [Homo sapiens]	-	-
NM_001288718	STAT5A	-1.8435	1.56e-05	0.000325672	signal transducer and activator of transcription 5A, partial [synthetic construct]	Necroptosis;ErbB signaling pathway;Jak-STAT signaling pathway;Prolactin signaling pathway;Th1 and Th2 cell differentiation;Th17 cell differentiation	ko04217,ko04012,ko04630,ko04917,ko04658,ko04659
NM_001122870	PPM1M,PP2CE	2.35696	1.58e-05	0.000331041	PREDICTED: protein phosphatase 1M isoform X2 [Homo sapiens]	-	-
NM_001318325	NUP214,CAN	-1.84553	1.67e-05	0.000349865	nuclear pore complex protein Nup214 isoform 4 [Homo sapiens]	RNA transport	ko03013
NM_032918	RERG	-3.57674	1.68e-05	0.000351036	PREDICTED: ras-related and estrogen-regulated growth inhibitor isoform X1 [Manis javanica]	-	-
NM_001281724	BTD	2.67778	1.68e-05	0.000351333	biotinidase isoform 2 [Homo sapiens]	Biotin metabolism;Vitamin digestion and absorption	ko00780,ko04977
NR_033905	DHX35	-2.15337	1.7e-05	0.000354484	PREDICTED: probable ATP-dependent RNA helicase DHX35 isoform X4 [Ceratotherium simum simum]	-	-
NM_001318733	RHBDL1_2_3	-2.12263	1.7e-05	0.000354484	rhomboid-related protein 1 isoform 3 [Homo sapiens]	-	-
NM_001301131	RPB6,POLR2F	3.08867	1.73e-05	0.000360246	PREDICTED: DNA-directed RNA polymerases I, II, and III subunit RPABC2 isoform X2 [Pteropus alecto]	RNA polymerase;Purine metabolism;Pyrimidine metabolism;Cytosolic DNA-sensing pathway	ko03020,ko00230,ko00240,ko04623
NM_001330717	ZBTB41	2.09512	1.77e-05	0.000367717	PREDICTED: zinc finger protein 131 isoform X3 [Pongo abelii]	-	-
NM_001178120	ABI2	-2.3726	1.78e-05	0.00036933	Abl-interactor 1 variant, partial [Homo sapiens]	Regulation of actin cytoskeleton	ko04810
NM_001287335	AMBRA1	2.35316	1.78e-05	0.00036933	putative monooxygenase p33MONOX isoform a [Homo sapiens]	Autophagy - animal;Mitophagy - animal	ko04140,ko04137
NM_001159701	FHL1,SLIM1	-1.82874	1.81e-05	0.000375272	PREDICTED: four and a half LIM domains protein 1 isoform X5 [Miniopterus natalensis]	Jak-STAT signaling pathway	ko04630
NM_032485	MCM8	-2.02061	1.81e-05	0.000375272	DNA helicase MCM8 isoform 1 [Homo sapiens]	-	-
NM_000591	CD14	1.79133	1.82e-05	0.000377511	monocyte differentiation antigen CD14 precursor [Homo sapiens]	Regulation of actin cytoskeleton;Phagosome;MAPK signaling pathway;NF-kappa B signaling pathway;Hematopoietic cell lineage;Toll-like receptor signaling pathway	ko04810,ko04145,ko04010,ko04064,ko04640,ko04620
NM_001248003	ARNTL2,BMAL2	-1.93189	1.83e-05	0.000379508	aryl hydrocarbon receptor nuclear translocator-like protein 2 isoform 4 [Homo sapiens]	-	-
NR_073555	CDK5RAP2	2.49154	1.86e-05	0.000385375	CDK5 regulatory subunit-associated protein 2 isoform b [Homo sapiens]	-	-
NM_001330117	CACNB4	2.42493	1.86e-05	0.000385375	PREDICTED: voltage-dependent L-type calcium channel subunit beta-4 [Equus caballus]	MAPK signaling pathway;Adrenergic signaling in cardiomyocytes;Cardiac muscle contraction;Oxytocin signaling pathway	ko04010,ko04261,ko04260,ko04921
NM_001278669	NFATC1,NFAT2,NFATC	-2.96244	1.87e-05	0.000387618	nuclear factor of activated T-cells, cytoplasmic 1 isoform F [Homo sapiens]	MAPK signaling pathway;Wnt signaling pathway;cAMP signaling pathway;cGMP - PKG signaling pathway;Osteoclast differentiation;Oxytocin signaling pathway;B cell receptor signaling pathway;Natural killer cell mediated cytotoxicity;T cell receptor signaling pathway;Th1 and Th2 cell differentiation;Th17 cell differentiation	ko04010,ko04310,ko04024,ko04022,ko04380,ko04921,ko04662,ko04650,ko04660,ko04658,ko04659
NM_001286707	AMBRA1	-2.15185	1.88e-05	0.000390091	regulator of microtubule dynamics protein 1 isoform 2 [Homo sapiens]	Autophagy - animal;Mitophagy - animal	ko04140,ko04137
NM_014897	ZBTB47	2.10912	1.9e-05	0.000393653	PREDICTED: zinc finger protein 652 isoform X1 [Tupaia chinensis]	-	-
NM_001320769	KRAB	-2.46781	1.9e-05	0.000393732	PREDICTED: zinc finger protein 544 isoform X1 [Homo sapiens]	-	-
NM_001319842	CAPRIN2,EEG1	-1.76676	1.96e-05	0.000404437	PREDICTED: caprin-2 isoform X6 [Homo sapiens]	-	-
NR_104262	AMBRA1	-2.12082	1.97e-05	0.00040754	PREDICTED: cell division cycle and apoptosis regulator protein 1 [Nanorana parkeri]	Autophagy - animal;Mitophagy - animal	ko04140,ko04137
NM_001177716	KLF10_11,TIEG	-2.19769	2.02e-05	0.000417461	Krueppel-like factor 11 isoform a [Homo sapiens]	-	-
NM_001134830	AHI1	-2.12393	2.04e-05	0.000420031	jouberin isoform a [Homo sapiens]	-	-
NR_103834	SREBP2,SREBF2	-2.33316	2.06e-05	0.000420441	sterol regulatory element binding transcription factor 2, isoform CRA_b [Homo sapiens]	-	-
NM_001320598	CEP70	-2.21602	2.06e-05	0.000420441	centrosomal protein of 70 kDa isoform 1 [Homo sapiens]	-	-
NR_134969	AMBRA1	3.04956	2.08e-05	0.000420441	nucleolus and neural progenitor protein isoform g [Homo sapiens]	Autophagy - animal;Mitophagy - animal	ko04140,ko04137
NR_134469	TRIO	-2.16581	2.1e-05	0.000420441	PREDICTED: triple functional domain protein isoform X6 [Homo sapiens]	-	-
NM_001319206	MEF2A	1.90418	2.11e-05	0.000420441	myocyte-specific enhancer factor 2A isoform 5 [Homo sapiens]	Apelin signaling pathway;MAPK signaling pathway - fly;cGMP - PKG signaling pathway	ko04371,ko04013,ko04022
NM_001256422	GPAT3_4,AGPAT9,AGPAT6	5.8577	2.13e-05	0.000420441	PREDICTED: glycerol-3-phosphate acyltransferase 3 isoform X1 [Homo sapiens]	Glycerolipid metabolism;Glycerophospholipid metabolism	ko00561,ko00564
NM_001291504	PPP1R2,IPP2	5.8577	2.13e-05	0.000420441	protein phosphatase inhibitor 2 isoform 1 [Homo sapiens]	-	-
NM_001300955	ACER3,YDC1	5.8577	2.13e-05	0.000420441	PREDICTED: alkaline ceramidase 3 isoform X1 [Pan troglodytes]	Sphingolipid metabolism	ko00600
NM_001346051	TRIM52	5.8577	2.13e-05	0.000420441	tripartite motif-containing 52 variant, partial [Homo sapiens]	-	-
NR_036493	PEX19	5.8577	2.13e-05	0.000420441	Homo sapiens peroxisomal farnesylated protein, partial [synthetic construct]	Peroxisome	ko04146
NR_109906	TYW5	5.84375	2.13e-05	0.000420441	PREDICTED: tRNA wybutosine-synthesizing protein 5 isoform X1 [Macaca fascicularis]	-	-
NM_001331134	KRAB	5.82166	2.13e-05	0.000420441	zinc finger protein 253 isoform 1 [Homo sapiens]	-	-
NM_001270771	SORBS1,SH3D5,PONSIN,CAP	5.81407	2.13e-05	0.000420441	sorbin and SH3 domain-containing protein 2 isoform 9 [Homo sapiens]	Adherens junction;Insulin signaling pathway;PPAR signaling pathway	ko04520,ko04910,ko03320
NM_001321137	PSTPIP1	5.8047	2.13e-05	0.000420441	proline-serine-threonine phosphatase-interacting protein 1 isoform 4 [Homo sapiens]	NOD-like receptor signaling pathway	ko04621
NM_001348143	PPP4R4	5.78982	2.13e-05	0.000420441	PREDICTED: serine/threonine-protein phosphatase 4 regulatory subunit 4 isoform X2 [Homo sapiens]	-	-
NM_178549	KRAB	-5.78863	2.13e-05	0.000420441	zinc finger protein 678 [Homo sapiens]	-	-
NR_045636	AMBRA1	-5.77951	2.13e-05	0.000420441	hCG1989569, isoform CRA_a [Homo sapiens]	Autophagy - animal;Mitophagy - animal	ko04140,ko04137
NM_001323620	TOM34	5.77712	2.13e-05	0.000420441	protein unc-45 homolog A isoform 3 [Homo sapiens]	-	-
NM_001161521	KLHL2_3	-5.76736	2.13e-05	0.000420441	kelch-like protein 2 isoform 2 [Homo sapiens]	-	-
NR_145502	TBC1D4,AS160	-5.76297	2.13e-05	0.000420441	TBC1 domain family member 25 [Homo sapiens]	Thyroid hormone signaling pathway	ko04919
NM_001145542	SCAN	5.76272	2.13e-05	0.000420441	zinc finger and SCAN domain-containing protein 18 isoform 1 [Homo sapiens]	-	-
NM_001267544	ARFRP1	5.76272	2.13e-05	0.000420441	PREDICTED: ADP-ribosylation factor-related protein 1 isoform X1 [Pan troglodytes]	-	-
NM_001271650	AZI2	5.76272	2.13e-05	0.000420441	5-azacytidine-induced protein 2 isoform a [Homo sapiens]	RIG-I-like receptor signaling pathway	ko04622
NM_001300961	BRD8	5.76272	2.13e-05	0.000420441	bromodomain-containing protein 8 isoform 5 [Homo sapiens]	-	-
NM_001321202	COA1	5.76272	2.13e-05	0.000420441	cytochrome c oxidase assembly factor 1 homolog isoform c [Homo sapiens]	-	-
NM_001322159	TCF4_12	5.76272	2.13e-05	0.000420441	transcription factor 12 isoform a [Homo sapiens]	-	-
NM_001322939	DSE	5.76272	2.13e-05	0.000420441	dermatan-sulfate epimerase isoform b [Homo sapiens]	Glycosaminoglycan biosynthesis - chondroitin sulfate / dermatan sulfate	ko00532
NM_001324124	CYFIP	5.76272	2.13e-05	0.000420441	cytoplasmic FMR1-interacting protein 1 1223 isoform e [Homo sapiens]	Regulation of actin cytoskeleton;RNA transport	ko04810,ko03013
NM_144677	MGAT5B	-5.76129	2.13e-05	0.000420441	alpha-1,6-mannosylglycoprotein 6-beta-N-acetylglucosaminyltransferase B isoform 1 [Homo sapiens]	Mannose type O-glycan biosyntheis;N-Glycan biosynthesis	ko00515,ko00510
NR_110578	CSNK1D	5.75995	2.13e-05	0.000420441	PREDICTED: casein kinase I isoform delta isoform X1 [Galeopterus variegatus]	Gap junction;Hedgehog signaling pathway;Hippo signaling pathway;Circadian rhythm	ko04540,ko04340,ko04390,ko04710
NM_001198760	LY75	5.75964	2.13e-05	0.000420441	LY75-CD302 fusion protein isoform 2 precursor [Homo sapiens]	-	-
NM_005682	GPR56	5.75964	2.13e-05	0.000420441	adhesion G-protein coupled receptor G1 isoform a precursor [Homo sapiens]	-	-
NM_001318859	DGUOK	-5.75825	2.13e-05	0.000420441	deoxyguanosine kinase, mitochondrial isoform c precursor [Homo sapiens]	Purine metabolism	ko00230
NM_001191007	FUSIP1	5.75779	2.13e-05	0.000420441	PREDICTED: serine/arginine-rich splicing factor 10 isoform X5 [Protobothrops mucrosquamatus]	Spliceosome	ko03040
NM_001001995	PLP1	5.75718	2.13e-05	0.000420441	neuronal membrane glycoprotein M6-b isoform 1 [Homo sapiens]	-	-
NM_001135000	FERMT2,KIND2	5.75718	2.13e-05	0.000420441	fermitin family homolog 2 isoform 3 [Homo sapiens]	-	-
NM_001164753	ASPH	5.75718	2.13e-05	0.000420441	aspartyl/asparaginyl beta-hydroxylase isoform i [Homo sapiens]	-	-
NM_001319127	KRAB	5.75718	2.13e-05	0.000420441	zinc finger protein 431 isoform 2 [Homo sapiens]	-	-
NM_001324462	DIO2	5.75718	2.13e-05	0.000420441	type 2 iodothyronine deiodinase [Homo sapiens]	Thyroid hormone signaling pathway	ko04919
NM_001329674	CAND1	5.75718	2.13e-05	0.000420441	cullin-associated NEDD8-dissociated protein 1 isoform 1 [Homo sapiens]	-	-
NM_006210	SCAN	5.75718	2.13e-05	0.000420441	paternally-expressed gene 3 protein isoform 1 [Homo sapiens]	-	-
NM_138713	NFAT5	5.75718	2.13e-05	0.000420441	nuclear factor of activated T-cells 5 isoform c [Homo sapiens]	-	-
NR_073039	MDK	-5.75428	2.13e-05	0.000420441	mutant truncated midkine B [Homo sapiens]	-	-
NM_001287495	SPAST	-5.74987	2.13e-05	0.000420441	fidgetin-like protein 1 isoform 1 [Homo sapiens]	-	-
NM_001318056	KRAB	-5.74987	2.13e-05	0.000420441	zinc finger protein 426 isoform 3 [Homo sapiens]	-	-
NM_032902	PPP1R16A,MYPT3	-5.74987	2.13e-05	0.000420441	Homo sapiens protein phosphatase 1, regulatory (inhibitor) subunit 16A, partial [synthetic construct]	-	-
NM_001105250	NRXN	-5.74929	2.13e-05	0.000420441	neurexin 3 isoform 3 precursor [Homo sapiens]	Cell adhesion molecules (CAMs)	ko04514
NM_001167619	MLH1	-5.74916	2.13e-05	0.000420441	hypothetical rhabdomyosarcoma antigen MU-RMS-40.5, partial [Homo sapiens]	Fanconi anemia pathway;Mismatch repair	ko03460,ko03430
NM_001252120	PASK	-5.74916	2.13e-05	0.000420441	PREDICTED: PAS domain-containing serine/threonine-protein kinase isoform X1 [Homo sapiens]	-	-
NM_001278469	AMBRA1	-5.74916	2.13e-05	0.000420441	protein MON2 homolog isoform 2 [Homo sapiens]	Autophagy - animal;Mitophagy - animal	ko04140,ko04137
NM_001323526	PARP6_8	-5.74916	2.13e-05	0.000420441	poly [ADP-ribose] polymerase 6 isoform 3 [Homo sapiens]	-	-
NM_001346501	CDK8_11	-5.74916	2.13e-05	0.000420441	PREDICTED: cyclin-dependent kinase 8 isoform X4 [Microcebus murinus]	-	-
NM_001346861	TFIP11	-5.74916	2.13e-05	0.000420441	tuftelin-interacting protein 11 isoform 1 [Homo sapiens]	-	-
NM_001322450	HNRNPF_H	-5.74431	2.13e-05	0.000420441	TPA: mCG11326-like [Bos taurus]	-	-
NM_001321014	CTBP	-5.72938	2.13e-05	0.000420441	Homo sapiens C-terminal binding protein 2, partial [synthetic construct]	Notch signaling pathway;Wnt signaling pathway	ko04330,ko04310
NM_005592	MUSK	-5.72936	2.13e-05	0.000420441	muscle, skeletal, receptor tyrosine kinase, isoform CRA_c [Homo sapiens]	-	-
NM_001301324	KHK	-5.7275	2.13e-05	0.000420441	cell growth regulator with EF hand domain protein 1 isoform d [Homo sapiens]	Fructose and mannose metabolism	ko00051
NM_001128165	FBLN7	-5.71874	2.13e-05	0.000420441	fibulin-7 isoform 2 precursor [Homo sapiens]	-	-
NM_001143850	TCTN2	-5.71874	2.13e-05	0.000420441	tectonic-2 isoform 2 precursor [Homo sapiens]	-	-
NM_001174166	SLC16A6	-5.71874	2.13e-05	0.000420441	PREDICTED: monocarboxylate transporter 7 isoform X1 [Homo sapiens]	-	-
NM_001256618	TUBGCP2,GCP2	-5.71874	2.13e-05	0.000420441	TUBGCP2, partial [synthetic construct]	-	-
NM_001277204	P2RY6	-5.71874	2.13e-05	0.000420441	PREDICTED: P2Y purinoceptor 6 isoform X1 [Callithrix jacchus]	Neuroactive ligand-receptor interaction	ko04080
NM_001282213	NDRG1	-5.71874	2.13e-05	0.000420441	protein NDRG2 isoform c [Homo sapiens]	-	-
NM_001324126	CYFIP	-5.71874	2.13e-05	0.000420441	cytoplasmic FMR1-interacting protein 1 1219 isoform g [Homo sapiens]	Regulation of actin cytoskeleton;RNA transport	ko04810,ko03013
NM_001079534	CPEB,ORB	-5.69769	2.13e-05	0.000420441	unnamed protein product [Homo sapiens]	Oocyte meiosis;Dorso-ventral axis formation;Progesterone-mediated oocyte maturation	ko04114,ko04320,ko04914
NM_007139	KRAB	-5.69769	2.13e-05	0.000420441	zinc finger protein 92 isoform 2 [Homo sapiens]	-	-
NM_001135705	PECI	-2.36135	2.13e-05	0.000420541	acyl-CoA-binding domain-containing protein 4 isoform 2 [Homo sapiens]	Peroxisome;Fatty acid degradation	ko04146,ko00071
NM_001127501	E3.1.3.1,phoA,phoB	4.34227	2.15e-05	0.00042241	ALPL protein variant, partial [Homo sapiens]	Two-component system;Folate biosynthesis;Thiamine metabolism;Aminobenzoate degradation	ko02020,ko00790,ko00730,ko00627
NM_001199983	NDUFS1	2.00011	2.26e-05	0.000445387	NADH-ubiquinone oxidoreductase 75 kDa subunit, mitochondrial isoform 1 precursor [Homo sapiens]	Oxidative phosphorylation;Retrograde endocannabinoid signaling	ko00190,ko04723
NR_024109	SDO1,SBDS	-3.3532	2.28e-05	0.000447671	PREDICTED: ribosome maturation protein SBDS-like [Pan troglodytes]	Ribosome biogenesis in eukaryotes	ko03008
NM_001348156	KRAB	-3.0172	2.28e-05	0.000447671	PREDICTED: zinc finger protein 761 isoform X2 [Macaca nemestrina]	-	-
NM_001184791	PARD3	2.97788	2.28e-05	0.000447671	partitioning defective 3 homolog isoform 8 [Homo sapiens]	Adherens junction;Tight junction;Endocytosis;Hippo signaling pathway;Hippo signaling pathway -fly;Rap1 signaling pathway;Neuroactive ligand-receptor interaction;Axon guidance;Chemokine signaling pathway	ko04520,ko04530,ko04144,ko04390,ko04391,ko04015,ko04080,ko04360,ko04062
NM_001345964	DHX29	-1.84454	2.3e-05	0.000450837	ATP-dependent RNA helicase DHX29 isoform 2 [Homo sapiens]	-	-
NM_001018041	K14165	-2.18312	2.35e-05	0.000461157	laforin isoform b [Homo sapiens]	-	-
NM_134442	CREB1	1.86552	2.39e-05	0.000468012	cyclic AMP-responsive element-binding protein 1 isoform B [Homo sapiens]	AMPK signaling pathway;PI3K-Akt signaling pathway;TNF signaling pathway;cAMP signaling pathway;cGMP - PKG signaling pathway;Longevity regulating pathway - mammal;Adrenergic signaling in cardiomyocytes;Osteoclast differentiation;Aldosterone synthesis and secretion;Estrogen signaling pathway;Glucagon signaling pathway;Insulin secretion;Melanogenesis;Renin secretion;Thyroid hormone synthesis;Circadi…	ko04152,ko04151,ko04668,ko04024,ko04022,ko04211,ko04261,ko04380,ko04925,ko04915,ko04922,ko04911,ko04916,ko04924,ko04918,ko04713,ko04710,ko04962,ko04612,ko04725,ko04728
NM_001178124	ABI2	-2.08767	2.42e-05	0.000474181	abl-interactor 1 variant 72 [Homo sapiens]	Regulation of actin cytoskeleton	ko04810
NM_021872	CDC25B	-1.9328	2.44e-05	0.000476686	M-phase inducer phosphatase 2 isoform 3 [Homo sapiens]	Cell cycle;MAPK signaling pathway;Progesterone-mediated oocyte maturation	ko04110,ko04010,ko04914
NM_001224	CASP2	-2.40013	2.44e-05	0.000476686	hCG20684, isoform CRA_d [Homo sapiens]	Apoptosis	ko04210
NM_182898	CREB5,CREBPA	2.13854	2.5e-05	0.000488365	PREDICTED: cyclic AMP-responsive element-binding protein 5 isoform X1 [Equus caballus]	AMPK signaling pathway;PI3K-Akt signaling pathway;TNF signaling pathway;cAMP signaling pathway;cGMP - PKG signaling pathway;Longevity regulating pathway - mammal;Adrenergic signaling in cardiomyocytes;Aldosterone synthesis and secretion;Estrogen signaling pathway;Glucagon signaling pathway;Insulin secretion;Thyroid hormone synthesis;Vasopressin-regulated water reabsorption;Cholinergic synapse;Dop…	ko04152,ko04151,ko04668,ko04024,ko04022,ko04211,ko04261,ko04925,ko04915,ko04922,ko04911,ko04918,ko04962,ko04725,ko04728
NM_052987	CDK10	2.0663	2.58e-05	0.000502228	PREDICTED: cyclin-dependent kinase 10 isoform X7 [Homo sapiens]	-	-
NM_005733	KIF20	-1.69125	2.64e-05	0.000513693	kinesin-like protein KIF20A [Homo sapiens]	-	-
NM_003682	SBF1_2,MTMR5_13	1.77301	2.64e-05	0.000514862	MAP kinase-activating death domain protein isoform d [Homo sapiens]	-	-
NM_001012751	ABI2	2.30082	2.66e-05	0.000518069	Abl-interactor 1 variant, partial [Homo sapiens]	Regulation of actin cytoskeleton	ko04810
NM_001199398	NEK	2.37075	2.66e-05	0.000518069	serine/threonine-protein kinase Nek1 isoform 3 [Homo sapiens]	-	-
NM_032900	ARHGAP1,CDC42GAP	-1.77557	2.7e-05	0.00052447	PREDICTED: rho GTPase-activating protein 19 isoform X1 [Chlorocebus sabaeus]	-	-
NM_006599	NFAT5	1.7266	2.72e-05	0.00052932	nuclear factor of activated T-cells 5 isoform c [Homo sapiens]	-	-
NM_001256689	MELK	-1.85202	2.77e-05	0.000537092	maternal embryonic leucine zipper kinase isoform 5 [Homo sapiens]	-	-
NM_006845	KIF2_24,MCAK	-1.69245	2.78e-05	0.000540297	Homo sapiens kinesin-like 6 (mitotic centromere-associated kinesin), partial [synthetic construct]	-	-
NM_001270492	SFRS12	-3.10365	2.79e-05	0.000540913	PREDICTED: splicing regulatory glutamine/lysine-rich protein 1 isoform X1 [Equus przewalskii]	-	-
NM_002840	PTPRF,LAR	-1.76785	2.9e-05	0.00056128	PREDICTED: receptor-type tyrosine-protein phosphatase F isoform X8 [Cercocebus atys]	Adherens junction;Cell adhesion molecules (CAMs);Insulin signaling pathway	ko04520,ko04514,ko04910
NM_001204284	PPP5C	2.22265	2.93e-05	0.000567729	serine/threonine-protein phosphatase 5 isoform 2 [Homo sapiens]	MAPK signaling pathway	ko04010
NM_199078	CNNM	-2.38152	2.94e-05	0.000569838	metal transporter CNNM3 isoform 2 precursor [Homo sapiens]	-	-
NM_001321108	SLC4A7	1.78023	2.97e-05	0.000574813	sodium bicarbonate cotransporter 3 isoform i [Homo sapiens]	-	-
NM_001145962	SLC12A4_5_6,KCC	1.8684	2.99e-05	0.000578438	solute carrier family 12 member 4 isoform c [Homo sapiens]	-	-
NM_181313	TAZ	-1.96368	2.99e-05	0.000578898	tafazzin isoform 4 [Homo sapiens]	Glycerophospholipid metabolism	ko00564
NM_031859	PCDHA	2.26365	3.06e-05	0.000591749	protocadherin alpha-10 isoform 2 precursor [Homo sapiens]	-	-
NM_001282538	GNB1	2.41237	3.09e-05	0.00059712	guanine nucleotide-binding protein, beta-1 subunit, partial [Bos taurus]	Apelin signaling pathway;MAPK signaling pathway - yeast;PI3K-Akt signaling pathway;Ras signaling pathway;Circadian entrainment;Chemokine signaling pathway;Cholinergic synapse;Dopaminergic synapse;GABAergic synapse;Glutamatergic synapse;Retrograde endocannabinoid signaling;Serotonergic synapse;Olfactory transduction;Phototransduction	ko04371,ko04011,ko04151,ko04014,ko04713,ko04062,ko04725,ko04728,ko04727,ko04724,ko04723,ko04726,ko04740,ko04744
NM_001324047	PIAS2	3.1814	3.13e-05	0.000602734	PREDICTED: E3 SUMO-protein ligase PIAS2 isoform X1 [Homo sapiens]	Jak-STAT signaling pathway;Ubiquitin mediated proteolysis	ko04630,ko04120
NM_001134655	ZKSCAN	2.13015	3.19e-05	0.000615141	PREDICTED: LOW QUALITY PROTEIN: zinc finger protein 213 [Papio anubis]	-	-
NM_001330179	MTERFD	-2.6702	3.24e-05	0.000624994	PREDICTED: transcription termination factor 4, mitochondrial isoform X1 [Homo sapiens]	-	-
NM_001145645	TNFSF13B,TNFSF20	-4.03664	3.25e-05	0.000626323	tumor necrosis factor ligand superfamily member 13B isoform 2 [Homo sapiens]	NF-kappa B signaling pathway;Cytokine-cytokine receptor interaction;Intestinal immune network for IgA production	ko04064,ko04060,ko04672
NM_001284220	ELP3,KAT9	-2.4891	3.26e-05	0.00062816	PREDICTED: elongator complex protein 3 isoform X2 [Mustela putorius furo]	-	-
NM_017651	AHI1	1.80725	3.28e-05	0.00063005	jouberin isoform a [Homo sapiens]	-	-
NM_015716	MINK	1.61363	3.28e-05	0.0006304	misshapen-like kinase 1 isoform 1 [Homo sapiens]	-	-
NM_130830	GP5	1.72289	3.34e-05	0.000633877	leucine-rich repeat-containing protein 15 isoform a precursor [Homo sapiens]	ECM-receptor interaction;Hematopoietic cell lineage;Platelet activation	ko04512,ko04640,ko04611
NR_073084	CSRP	-2.5528	3.39e-05	0.000633877	PREDICTED: cysteine-rich protein 2 isoform X1 [Papio anubis]	-	-
NM_130471	SBF1_2,MTMR5_13	1.68228	3.4e-05	0.000633877	MAP kinase-activating death domain protein isoform b [Homo sapiens]	-	-
NM_001258327	SFI1	-2.0068	3.41e-05	0.000633877	protein SFI1 homolog isoform e [Homo sapiens]	-	-
NM_001083946	NDUFAF7	2.99609	3.42e-05	0.000633877	protein arginine methyltransferase NDUFAF7, mitochondrial isoform 3 [Homo sapiens]	-	-
NM_001321891	HDAC9	5.79068	3.44e-05	0.000633877	PREDICTED: histone deacetylase 9 isoform X18 [Macaca nemestrina]	-	-
NM_001348315	TRIP12	5.79068	3.44e-05	0.000633877	PREDICTED: E3 ubiquitin-protein ligase TRIP12 isoform X1 [Gekko japonicus]	Ubiquitin mediated proteolysis	ko04120
NM_001348908	SLC35A5	5.79068	3.44e-05	0.000633877	probable UDP-sugar transporter protein SLC35A5 [Homo sapiens]	-	-
NM_023000	ARID4A,RBP1	5.76444	3.44e-05	0.000633877	AT-rich interactive domain-containing protein 4A isoform II [Homo sapiens]	-	-
NM_001318506	CES1	5.75632	3.44e-05	0.000633877	PREDICTED: carboxylesterase 4A isoform X2 [Callithrix jacchus]	Drug metabolism - other enzymes	ko00983
NM_001346173	LRFN5,SALM5	5.7503	3.44e-05	0.000633877	leucine-rich repeat and fibronectin type-III domain-containing protein 5 isoform 1 precursor [Homo sapiens]	-	-
NR_136633	ACP6	5.7503	3.44e-05	0.000633877	lysophosphatidic acid phosphatase type 6 isoform 2 [Homo sapiens]	-	-
NM_001144917	FGFR2	5.74547	3.44e-05	0.000633877	fibroblast growth factor receptor 2 (bacteria-expressed kinase, keratinocyte growth factor receptor, craniofacial dysostosis 1, Crouzon syndrome, Pfeiffer syndrome, Jackson-Weiss syndrome), isoform CRA_d [Homo sapiens]	Regulation of actin cytoskeleton;Signaling pathways regulating pluripotency of stem cells;Endocytosis;MAPK signaling pathway;PI3K-Akt signaling pathway;Rap1 signaling pathway;Ras signaling pathway	ko04810,ko04550,ko04144,ko04010,ko04151,ko04015,ko04014
NM_001252052	E2.1.1.77,pcm	5.73827	3.44e-05	0.000633877	protein-L-isoaspartate(D-aspartate) O-methyltransferase isoform 5 [Homo sapiens]	-	-
NR_045769	ATF2,CREBP1	5.73233	3.44e-05	0.000633877	PREDICTED: cyclic AMP-dependent transcription factor ATF-2 isoform X1 [Carlito syrichta]	MAPK signaling pathway;MAPK signaling pathway - fly;PI3K-Akt signaling pathway;TNF signaling pathway;cGMP - PKG signaling pathway;Longevity regulating pathway - mammal;Adrenergic signaling in cardiomyocytes;Aldosterone synthesis and secretion;Estrogen signaling pathway;Glucagon signaling pathway;Insulin secretion;Thyroid hormone synthesis;Toll and Imd signaling pathway;Dopaminergic synapse	ko04010,ko04013,ko04151,ko04668,ko04022,ko04211,ko04261,ko04925,ko04915,ko04922,ko04911,ko04918,ko04624,ko04728
NM_001297564	TFIIS	-5.7188	3.44e-05	0.000633877	transcription elongation factor A N-terminal and central domain-containing protein isoform 1 [Homo sapiens]	-	-
NR_144635	FRA10AC1	-5.7188	3.44e-05	0.000633877	PREDICTED: protein FRA10AC1 isoform X3 [Homo sapiens]	-	-
NM_001324162	FANCB	-5.7157	3.44e-05	0.000633877	Fanconi anemia group B protein [Homo sapiens]	Fanconi anemia pathway	ko03460
NM_001284225	ELP3,KAT9	-5.7033	3.44e-05	0.000633877	elongator complex protein 3 isoform 4 [Homo sapiens]	-	-
NM_001271935	tdk,TK	-5.69196	3.44e-05	0.000633877	thymidine kinase 2 isoform 6 [Homo sapiens]	Pyrimidine metabolism;Drug metabolism - other enzymes	ko00240,ko00983
NM_001242416	SMU1	-5.69006	3.44e-05	0.000633877	PREDICTED: WD repeat-containing protein 20 isoform X11 [Pan paniscus]	-	-
NR_136729	AMBRA1	-5.68815	3.44e-05	0.000633877	PREDICTED: RNA-binding protein 41 isoform X8 [Pan paniscus]	Autophagy - animal;Mitophagy - animal	ko04140,ko04137
NM_025245	PBX4	-5.68815	3.44e-05	0.000633877	pre-B-cell leukemia transcription factor 4 [Homo sapiens]	-	-
NM_001143935	CROT	-5.68474	3.44e-05	0.000633877	peroxisomal carnitine O-octanoyltransferase isoform 1 [Homo sapiens]	Peroxisome	ko04146
NM_001242918	ANUBL1	-5.68474	3.44e-05	0.000633877	PREDICTED: AN1-type zinc finger protein 6-like isoform X3 [Bubalus bubalis]	-	-
NM_001297421	RAD52	-5.68474	3.44e-05	0.000633877	DNA repair protein RAD52 homolog isoform a [Homo sapiens]	Homologous recombination	ko03440
NM_001346374	DPH7,RRT2	-5.68474	3.44e-05	0.000633877	PREDICTED: diphthine methyltransferase isoform X2 [Pan paniscus]	-	-
NM_024039	MIS12	-5.68474	3.44e-05	0.000633877	protein MIS12 homolog [Homo sapiens]	-	-
NM_001111032	ACVR1C,ALK7	-5.68052	3.44e-05	0.000633877	activin receptor type-1C isoform 3 precursor [Homo sapiens]	Signaling pathways regulating pluripotency of stem cells;TGF-beta signaling pathway	ko04550,ko04350
NM_001143957	GPR63	-5.68052	3.44e-05	0.000633877	G protein-coupled receptor 63 variant, partial [Homo sapiens]	-	-
NM_001173463	KIF4_21_27	-5.68052	3.44e-05	0.000633877	PREDICTED: kinesin-like protein KIF21A isoform X3 [Pongo abelii]	-	-
NM_001271774	RALGDS	-5.68052	3.44e-05	0.000633877	ral guanine nucleotide dissociation stimulator isoform 3 [Homo sapiens]	Phospholipase D signaling pathway;Rap1 signaling pathway;Ras signaling pathway	ko04072,ko04015,ko04014
NM_001278171	KRAB	-5.68052	3.44e-05	0.000633877	KIAA0065, partial [Homo sapiens]	-	-
NM_001301829	ABCC4	-5.68052	3.44e-05	0.000633877	multidrug resistance-associated protein 4 isoform 3 [Homo sapiens]	ABC transporters;cAMP signaling pathway;Bile secretion	ko02010,ko04024,ko04976
NM_001324346	KRAB	-5.68052	3.44e-05	0.000633877	zinc finger and SCAN domain-containing protein 32 isoform f [Homo sapiens]	-	-
NM_001324448	TAD1,ADAT1	-5.68052	3.44e-05	0.000633877	tRNA-specific adenosine deaminase 1 isoform c [Homo sapiens]	-	-
NR_136626	SUPV3L1,SUV3	-5.68052	3.44e-05	0.000633877	ATP-dependent RNA helicase SUPV3L1, mitochondrial isoform 1 [Homo sapiens]	-	-
NM_001177465	MAMLD1	5.68026	3.44e-05	0.000633877	PREDICTED: mastermind-like domain-containing protein 1 [Equus asinus]	-	-
NM_001318472	KRAB	5.68026	3.44e-05	0.000633877	PREDICTED: zinc finger protein 1 homolog isoform X2 [Pan troglodytes]	-	-
NM_001346562	SPAST	5.68026	3.44e-05	0.000633877	fidgetin-like protein 1 isoform 1 [Homo sapiens]	-	-
NM_001348281	KRAB	5.68026	3.44e-05	0.000633877	unnamed protein product [Homo sapiens]	-	-
NM_182802	MCM8	5.68026	3.44e-05	0.000633877	DNA helicase MCM8 isoform 2 [Homo sapiens]	-	-
NM_001128223	KRAB	5.679	3.44e-05	0.000633877	PREDICTED: zinc finger protein 717 isoform X2 [Homo sapiens]	-	-
NM_001172692	KRAB	5.67869	3.44e-05	0.000633877	zinc finger protein 573 isoform 4 [Homo sapiens]	-	-
NM_001001571	PDE9	5.67806	3.44e-05	0.000633877	high affinity cGMP-specific 3',5'-cyclic phosphodiesterase 9A isoform f [Homo sapiens]	Purine metabolism	ko00230
NM_001258273	MLH1	5.67774	3.44e-05	0.000633877	hypothetical rhabdomyosarcoma antigen MU-RMS-40.5, partial [Homo sapiens]	Fanconi anemia pathway;Mismatch repair	ko03460,ko03430
NR_131339	SETD7	5.67774	3.44e-05	0.000633877	histone-lysine N-methyltransferase SETD7 isoform 3 [Homo sapiens]	FoxO signaling pathway;Lysine degradation	ko04068,ko00310
NR_137280	AMBRA1	5.67774	3.44e-05	0.000633877	PREDICTED: uncharacterized protein LOC103784778 [Pan paniscus]	Autophagy - animal;Mitophagy - animal	ko04140,ko04137
NM_001345868	RIA1	-5.671	3.44e-05	0.000633877	translation factor GUF1, mitochondrial isoform 3 [Homo sapiens]	Ribosome biogenesis in eukaryotes	ko03008
NM_001191031	ICAM2	-5.64754	3.44e-05	0.000633877	intercellular adhesion molecule 2, isoform CRA_d [Homo sapiens]	Cell adhesion molecules (CAMs);Natural killer cell mediated cytotoxicity	ko04514,ko04650
NM_001278164	NBL1	-5.64471	3.44e-05	0.000633877	PREDICTED: neuroblastoma suppressor of tumorigenicity 1 isoform X2 [Chlorocebus sabaeus]	TGF-beta signaling pathway	ko04350
NM_001289094	HARS,hisS	-5.64471	3.44e-05	0.000633877	histidine--tRNA ligase, cytoplasmic isoform 1 [Homo sapiens]	Aminoacyl-tRNA biosynthesis	ko00970
NM_001297655	KIF2_24,MCAK	-5.64471	3.44e-05	0.000633877	kinesin-like protein KIF2C isoform 2 [Homo sapiens]	-	-
NM_001308424	KRAB	-5.64471	3.44e-05	0.000633877	zinc finger protein 473 isoform 1 [Homo sapiens]	-	-
NM_001322250	MSI	-5.64471	3.44e-05	0.000633877	RNA-binding protein Musashi homolog 2 isoform 1 [Mus musculus]	mRNA surveillance pathway	ko03015
NM_001322826	KRAB	-5.64471	3.44e-05	0.000633877	zinc finger protein 461 isoform 5 [Homo sapiens]	-	-
NM_001348736	KIDINS220,ARMS	-5.64471	3.44e-05	0.000633877	PREDICTED: kinase D-interacting substrate of 220 kDa isoform X9 [Pan troglodytes]	Neurotrophin signaling pathway	ko04722
NM_001197124	IRF3	-5.63299	3.44e-05	0.000633877	interferon regulatory factor 3 isoform 4 [Homo sapiens]	Cytosolic DNA-sensing pathway;NOD-like receptor signaling pathway;RIG-I-like receptor signaling pathway;Toll-like receptor signaling pathway	ko04623,ko04621,ko04622,ko04620
NR_028494	TCERG1,CA150	-5.63104	3.44e-05	0.000633877	PREDICTED: LYR motif-containing protein 2 isoform X2 [Callithrix jacchus]	Spliceosome;Longevity regulating pathway - worm	ko03040,ko04212
NM_001265603	MORF4L1,MRG15,EAF3	-5.62715	3.44e-05	0.000633877	mortality factor 4-like protein 1 isoform 2 [Homo sapiens]	-	-
NM_198847	KRAB	-1.8867	3.48e-05	0.00064069	protein FAM111A [Homo sapiens]	-	-
NM_014264	PLK4	-1.82657	3.49e-05	0.000642101	polo-like kinase 4, partial [synthetic construct]	FoxO signaling pathway	ko04068
NM_001270572	CSNK1G	2.14423	3.5e-05	0.000644598	casein kinase I isoform gamma-3-like protein [Cricetulus griseus]	Hedgehog signaling pathway;Hedgehog signaling pathway - fly	ko04340,ko04341
NM_001033574	amzA,AMZ2,AMZ1	3.65155	3.54e-05	0.000651926	archaemetzincin-2 isoform 2 [Homo sapiens]	-	-
NR_037882	RTEL1	-2.08187	3.57e-05	0.000655571	hCG22751, isoform CRA_e [Homo sapiens]	-	-
NM_001349077	TBC1D5	-1.95202	3.58e-05	0.000657707	TBC1 domain family member 5 isoform b [Homo sapiens]	-	-
NM_001348365	HECTD2	2.52037	3.62e-05	0.000665008	probable E3 ubiquitin-protein ligase HECTD2 isoform a [Homo sapiens]	-	-
NM_001204817	KRAB	-1.69374	3.64e-05	0.00066834	zinc finger protein 587 isoform 2 [Homo sapiens]	-	-
NR_034069	SRPK1	1.90071	3.69e-05	0.000676951	SFRS protein kinase 1, isoform CRA_f [Homo sapiens]	-	-
NM_001164181	ENTPD1_3_8	-1.81845	3.7e-05	0.000678738	ectonucleoside triphosphate diphosphohydrolase 1 isoform 2 [Homo sapiens]	Purine metabolism;Pyrimidine metabolism	ko00230,ko00240
NM_001204151	MBD1	2.72292	3.75e-05	0.000686248	PREDICTED: methyl-CpG-binding domain protein 1 isoform X34 [Cebus capucinus imitator]	-	-
NM_014789	KRAB	-2.2025	3.78e-05	0.000691291	RecName: Full=Zinc finger protein 623	-	-
NM_052948	ARHGAP33,SNX26	-1.81402	3.79e-05	0.000692485	rho GTPase-activating protein 33 isoform 1 [Homo sapiens]	-	-
NM_031473	IFT81	-2.54136	3.83e-05	0.000699632	intraflagellar transport protein 81 homolog isoform 2 [Homo sapiens]	-	-
NR_024374	DDX11,CHL1,CTF1	-2.00765	3.83e-05	0.000699843	DEAD/H (Asp-Glu-Ala-Asp/His) box polypeptide 11 (CHL1-like helicase homolog, S. cerevisiae), isoform CRA_g [Homo sapiens]	-	-
NM_178229	IQGAP2_3	-1.60687	3.86e-05	0.000704205	RecName: Full=Ras GTPase-activating-like protein IQGAP3	Regulation of actin cytoskeleton	ko04810
NM_002417	MKI67	-1.60134	3.96e-05	0.000723413	proliferation marker protein Ki-67 isoform 1 [Homo sapiens]	-	-
NM_001200030	hya	1.93309	3.99e-05	0.000726821	PREDICTED: hyaluronidase-3 isoform X2 [Macaca mulatta]	Glycosaminoglycan degradation	ko00531
NR_136332	TREM1	2.32565	4.01e-05	0.000730012	triggering receptor expressed on myeloid cells 1 isoform 1 precursor [Homo sapiens]	-	-
NM_016426	GTSE1,B99	-1.62301	4.12e-05	0.000751139	PREDICTED: G2 and S phase-expressed protein 1 isoform X1 [Homo sapiens]	p53 signaling pathway	ko04115
NM_001289610	SYTL	-2.06777	4.27e-05	0.000776595	PREDICTED: synaptotagmin-like protein 2 isoform X7 [Homo sapiens]	-	-
NM_001324437	PARL,PSARL,PCP1	-2.65964	4.28e-05	0.000779472	presenilins-associated rhomboid-like protein, mitochondrial isoform 4 [Homo sapiens]	-	-
NM_031915	SETDB2	-2.32063	4.29e-05	0.000780583	histone-lysine N-methyltransferase SETDB2 isoform a [Homo sapiens]	Lysine degradation	ko00310
NM_177535	MAGED1,NRAGE	-1.61567	4.35e-05	0.000789917	melanoma-associated antigen D4 isoform 1 [Homo sapiens]	Neurotrophin signaling pathway	ko04722
NM_001083962	TCF4_12	-1.85397	4.44e-05	0.000805251	PREDICTED: transcription factor 4 isoform X11 [Pan paniscus]	-	-
NM_001098268	LIG4,DNL4	1.94054	4.44e-05	0.000805855	DNA ligase 4 isoform 1 [Homo sapiens]	Non-homologous end-joining	ko03450
NM_001142777	HSD3B7	2.38585	4.53e-05	0.000821699	PREDICTED: 3 beta-hydroxysteroid dehydrogenase type 7 isoform X5 [Ailuropoda melanoleuca]	Primary bile acid biosynthesis	ko00120
NM_001301714	CCR7	-2.18152	4.59e-05	0.00083063	C-C chemokine receptor type 7 isoform c precursor [Homo sapiens]	Cytokine-cytokine receptor interaction;Chemokine signaling pathway	ko04060,ko04062
NM_001297733	COX18	-1.77781	4.64e-05	0.00083924	mitochondrial inner membrane protein COX18 isoform 4 [Homo sapiens]	-	-
NM_001142548	RAD54L,RAD54	-2.17225	4.66e-05	0.000842128	DNA repair and recombination protein RAD54-like [Homo sapiens]	Homologous recombination	ko03440
NM_001008709	PPP1C	-2.01084	4.81e-05	0.000869185	serine/threonine-protein phosphatase PP1-alpha catalytic subunit isoform 3 [Homo sapiens]	Meiosis - yeast;Oocyte meiosis;Regulation of actin cytoskeleton;Focal adhesion;Hippo signaling pathway;cAMP signaling pathway;cGMP - PKG signaling pathway;mRNA surveillance pathway;Adrenergic signaling in cardiomyocytes;Vascular smooth muscle contraction;Insulin signaling pathway;Oxytocin signaling pathway;Platelet activation;Dopaminergic synapse;Long-term potentiation;Inflammatory mediator regul…	ko04113,ko04114,ko04810,ko04510,ko04390,ko04024,ko04022,ko03015,ko04261,ko04270,ko04910,ko04921,ko04611,ko04728,ko04720,ko04750
NM_001321594	DET1	3.31503	4.83e-05	0.000871587	DET1 homolog isoform 3 [Homo sapiens]	Ubiquitin mediated proteolysis	ko04120
NM_177534	SULT1A	-3.12304	4.83e-05	0.000871587	PREDICTED: sulfotransferase 1A1 isoform X3 [Homo sapiens]	-	-
NR_045058	UBTF	-3.10575	4.83e-05	0.000871587	nucleolar transcription factor 1 isoform a [Homo sapiens]	-	-
NM_172081	CAMK2	1.96553	4.91e-05	0.000886613	calcium/calmodulin-dependent protein kinase II beta, partial [synthetic construct]	Necroptosis;Oocyte meiosis;Calcium signaling pathway;ErbB signaling pathway;HIF-1 signaling pathway;Wnt signaling pathway;cAMP signaling pathway;Adrenergic signaling in cardiomyocytes;Axon guidance;Gastric acid secretion;Aldosterone synthesis and secretion;Glucagon signaling pathway;GnRH signaling pathway;Insulin secretion;Melanogenesis;Oxytocin signaling pathway;Circadian entrainment;Cholinergic…	ko04217,ko04114,ko04020,ko04012,ko04066,ko04310,ko04024,ko04261,ko04360,ko04971,ko04925,ko04922,ko04912,ko04911,ko04916,ko04921,ko04713,ko04725,ko04728,ko04720,ko04722,ko04750,ko04740,ko04745
NR_102747	DNM	-2.41486	4.92e-05	0.00088749	PREDICTED: uncharacterized protein LOC101929479 isoform X2 [Homo sapiens]	Endocytosis;Phospholipase D signaling pathway;Endocrine and other factor-regulated calcium reabsorption;Synaptic vesicle cycle	ko04144,ko04072,ko04961,ko04721
NM_001320853	ARHGEF7,PIXB	-1.79743	4.93e-05	0.000887948	rho guanine nucleotide exchange factor 7 isoform f [Homo sapiens]	Regulation of actin cytoskeleton	ko04810
NM_001348184	EPS15	-1.92378	4.93e-05	0.000887952	Intersectin 2 [Homo sapiens]	Endocytosis	ko04144
NM_001323357	PTPRE	4.17071	4.96e-05	0.000891172	receptor-type tyrosine-protein phosphatase epsilon isoform 1 precursor [Homo sapiens]	-	-
NM_001290318	KRAB	-3.9809	4.96e-05	0.000891172	zinc finger protein 304 isoform 1 [Homo sapiens]	-	-
NM_001267727	ARSG	-1.66829	4.96e-05	0.00089118	arylsulfatase G [Homo sapiens]	Lysosome	ko04142
NM_001330397	MKS1	2.21484	5.07e-05	0.000909961	Meckel syndrome type 1 protein isoform 5 [Homo sapiens]	-	-
NM_001165416	LDH,ldh	2.17508	5.07e-05	0.000909961	PREDICTED: L-lactate dehydrogenase A chain isoform X1 [Bubalus bubalis]	Cysteine and methionine metabolism;Glycolysis / Gluconeogenesis;Propanoate metabolism;Pyruvate metabolism;Glucagon signaling pathway	ko00270,ko00010,ko00640,ko00620,ko04922
NM_145755	TTC21B,IFT139	-2.46902	5.12e-05	0.000918113	PREDICTED: tetratricopeptide repeat protein 21A isoform X4 [Pan paniscus]	-	-
NM_134470	IL1RAP	-3.41634	5.18e-05	0.000927826	interleukin-1 receptor accessory protein isoform 2 precursor [Homo sapiens]	Cytokine-cytokine receptor interaction;Th17 cell differentiation;Inflammatory mediator regulation of TRP channels	ko04060,ko04659,ko04750
NM_007324	MADHIP,SARA	2.25758	5.29e-05	0.000947959	zinc finger FYVE domain-containing protein 9 isoform 1 [Homo sapiens]	Endocytosis;TGF-beta signaling pathway	ko04144,ko04350
NM_001258354	EFTUD2	-2.46803	5.43e-05	0.000963627	PREDICTED: 116 kDa U5 small nuclear ribonucleoprotein component isoform X3 [Colobus angolensis palliatus]	Spliceosome	ko03040
NM_001134402	CYB561D2	5.72026	5.59e-05	0.000963627	cytochrome b561 domain-containing protein 1 isoform 3 [Homo sapiens]	-	-
NM_001145662	GATA2	5.72026	5.59e-05	0.000963627	endothelial transcription factor GATA-2 isoform 2 [Homo sapiens]	-	-
NM_001165881	KRAB	5.72026	5.59e-05	0.000963627	zinc finger protein 268 isoform a [Homo sapiens]	-	-
NM_001202558	FNTB	5.72026	5.59e-05	0.000963627	CHURC1-FNTB protein isoform 2 [Homo sapiens]	Terpenoid backbone biosynthesis	ko00900
NM_001282211	NDRG1	5.72026	5.59e-05	0.000963627	protein NDRG2 isoform c [Homo sapiens]	-	-
NM_001286535	RAD9B	5.72026	5.59e-05	0.000963627	cell cycle checkpoint control protein RAD9B isoform d [Homo sapiens]	-	-
NM_001304392	CX3CL1,NTT	5.72026	5.59e-05	0.000963627	chemokine (C-X3-C motif) ligand 1, partial [synthetic construct]	TNF signaling pathway;Cytokine-cytokine receptor interaction;Chemokine signaling pathway	ko04668,ko04060,ko04062
NM_001318062	ASK,DBF4	5.72026	5.59e-05	0.000963627	PREDICTED: protein DBF4 homolog A isoform X5 [Cercocebus atys]	Cell cycle	ko04110
NM_001321900	HDAC9	5.72026	5.59e-05	0.000963627	PREDICTED: histone deacetylase 9 isoform X12 [Chlorocebus sabaeus]	-	-
NM_001349139	B3GALNT1,B3GALT3	5.72026	5.59e-05	0.000963627	PREDICTED: UDP-GalNAc:beta-1,3-N-acetylgalactosaminyltransferase 1 isoform X1 [Homo sapiens]	Glycosphingolipid biosynthesis - globo and isoglobo series;Glycosphingolipid biosynthesis - lacto and neolacto series	ko00603,ko00601
NM_001735	C5	5.72026	5.59e-05	0.000963627	complement C5 isoform 1 preproprotein [Homo sapiens]	Complement and coagulation cascades	ko04610
NM_213655	WNK,PRKWNK	5.72026	5.59e-05	0.000963627	serine/threonine-protein kinase WNK1 isoform 3 [Homo sapiens]	-	-
NR_037710	FAM161A	5.72026	5.59e-05	0.000963627	PREDICTED: protein FAM161A isoform X1 [Homo sapiens]	-	-
NR_104104	PPP2R5	5.72026	5.59e-05	0.000963627	PREDICTED: serine/threonine-protein phosphatase 2A 56 kDa regulatory subunit epsilon isoform, partial [Tinamus guttatus]	Meiosis - yeast;Oocyte meiosis;AMPK signaling pathway;PI3K-Akt signaling pathway;Sphingolipid signaling pathway;mRNA surveillance pathway;Adrenergic signaling in cardiomyocytes;Dopaminergic synapse	ko04113,ko04114,ko04152,ko04151,ko04071,ko03015,ko04261,ko04728
NM_001272042	RPS6KB	5.67826	5.59e-05	0.000963627	ribosomal protein S6 kinase beta-1 isoform b [Homo sapiens]	Autophagy - animal;AMPK signaling pathway;Apelin signaling pathway;ErbB signaling pathway;HIF-1 signaling pathway;PI3K-Akt signaling pathway;TGF-beta signaling pathway;mTOR signaling pathway;Longevity regulating pathway - mammal;Longevity regulating pathway - multiple species;Longevity regulating pathway - worm;Insulin signaling pathway;Fc gamma R-mediated phagocytosis	ko04140,ko04152,ko04371,ko04012,ko04066,ko04151,ko04350,ko04150,ko04211,ko04213,ko04212,ko04910,ko04666
NM_001159772	CANT1	5.67492	5.59e-05	0.000963627	soluble calcium-activated nucleotidase 1 [Homo sapiens]	Purine metabolism;Pyrimidine metabolism	ko00230,ko00240
NM_001280546	IFT122	5.67492	5.59e-05	0.000963627	intraflagellar transport protein 122 homolog isoform 3 [Homo sapiens]	-	-
NM_001346915	KRAB	5.67492	5.59e-05	0.000963627	PREDICTED: zinc finger protein 429 isoform X1 [Homo sapiens]	-	-
NM_145333	MAP3K7,TAK1	5.67492	5.59e-05	0.000963627	PREDICTED: mitogen-activated protein kinase kinase kinase 7 isoform X4 [Cebus capucinus imitator]	Apoptosis - fly;Adherens junction;Autophagy - animal;AMPK signaling pathway;MAPK signaling pathway;MAPK signaling pathway - fly;NF-kappa B signaling pathway;TNF signaling pathway;Wnt signaling pathway;Osteoclast differentiation;IL-17 signaling pathway;NOD-like receptor signaling pathway;RIG-I-like receptor signaling pathway;T cell receptor signaling pathway;Toll and Imd signaling pathway;Toll-lik…	ko04214,ko04520,ko04140,ko04152,ko04010,ko04013,ko04064,ko04668,ko04310,ko04380,ko04657,ko04621,ko04622,ko04660,ko04624,ko04620
NR_049787	SNX17	5.67492	5.59e-05	0.000963627	Homo sapiens sorting nexin 17, partial [synthetic construct]	-	-
NM_001281767	EPHA5,EHK1,TYRO4	5.66024	5.59e-05	0.000963627	ephrin receptor EphA5 isoform a variant, partial [Homo sapiens]	Axon guidance	ko04360
NM_174855	IDH3	5.65108	5.59e-05	0.000963627	PREDICTED: isocitrate dehydrogenase [NAD] subunit beta, mitochondrial isoform X2 [Nomascus leucogenys]	Citrate cycle (TCA cycle);2-Oxocarboxylic acid metabolism;Biosynthesis of amino acids;Carbon metabolism	ko00020,ko01210,ko01230,ko01200
NR_135478	ATPeF0S,ATP5S	5.64693	5.59e-05	0.000963627	ATP synthase subunit s-like protein isoform 5 [Homo sapiens]	-	-
NR_136655	SNAP47	5.64318	5.59e-05	0.000963627	PREDICTED: synaptosomal-associated protein 47 isoform X3 [Pan troglodytes]	-	-
NM_001146278	NCEH1,AADACL1	-5.64249	5.59e-05	0.000963627	neutral cholesterol ester hydrolase 1 isoform a [Homo sapiens]	Bile secretion	ko04976
NM_006574	CSPG5	-5.64249	5.59e-05	0.000963627	chondroitin sulfate proteoglycan 5 isoform 1 precursor [Homo sapiens]	-	-
NM_001322076	SCAN	-5.63237	5.59e-05	0.000963627	zinc finger and SCAN domain-containing protein 5A isoform c [Homo sapiens]	-	-
NR_135582	COA1	-5.62732	5.59e-05	0.000963627	PREDICTED: cytochrome c oxidase assembly factor 1 homolog isoform X1 [Macaca nemestrina]	-	-
NM_001172225	KRAB	5.62702	5.59e-05	0.000963627	zinc finger protein 540 isoform a [Homo sapiens]	-	-
NM_001278721	RHBDL1_2_3	5.62422	5.59e-05	0.000963627	rhomboid-related protein 1 isoform 2 [Homo sapiens]	-	-
NM_001128209	SGCD	-5.61723	5.59e-05	0.000963627	PREDICTED: delta-sarcoglycan isoform X1 [Tupaia chinensis]	-	-
NM_001164182	ENTPD1_3_8	-5.61723	5.59e-05	0.000963627	unnamed protein product [Homo sapiens]	Purine metabolism;Pyrimidine metabolism	ko00230,ko00240
NM_001199056	LITAF	-5.61723	5.59e-05	0.000963627	cell death-inducing p53-target protein 1 isoform c [Homo sapiens]	Lysosome	ko04142
NM_203401	STMN1	-5.61723	5.59e-05	0.000963627	PREDICTED: stathmin-like [Carlito syrichta]	MAPK signaling pathway	ko04010
NM_001319220	SLC16A4	-5.60963	5.59e-05	0.000963627	monocarboxylate transporter 5 isoform 6 [Homo sapiens]	-	-
NM_001190720	IKBKB,IKKB	-5.60769	5.59e-05	0.000963627	unnamed protein product [Homo sapiens]	Apoptosis;FoxO signaling pathway;MAPK signaling pathway;NF-kappa B signaling pathway;PI3K-Akt signaling pathway;Ras signaling pathway;TNF signaling pathway;mTOR signaling pathway;Osteoclast differentiation;Adipocytokine signaling pathway;Insulin signaling pathway;B cell receptor signaling pathway;Chemokine signaling pathway;Cytosolic DNA-sensing pathway;IL-17 signaling pathway;NOD-like receptor s…	ko04210,ko04068,ko04010,ko04064,ko04151,ko04014,ko04668,ko04150,ko04380,ko04920,ko04910,ko04662,ko04062,ko04623,ko04657,ko04621,ko04622,ko04660,ko04658,ko04659,ko04624,ko04620,ko04722
NM_001190881	ORC4	-5.60769	5.59e-05	0.000963627	origin recognition complex subunit 4 isoform 1 [Homo sapiens]	Cell cycle;Cell cycle - yeast;Meiosis - yeast	ko04110,ko04111,ko04113
NM_001193617	SCP2,SCPX	-5.60769	5.59e-05	0.000963627	non-specific lipid-transfer protein isoform 1 precursor [Homo sapiens]	Peroxisome;Primary bile acid biosynthesis;PPAR signaling pathway	ko04146,ko00120,ko03320
NM_001199981	NDUFS1	-5.60769	5.59e-05	0.000963627	NADH-ubiquinone oxidoreductase 75 kDa subunit, mitochondrial isoform 2 precursor [Homo sapiens]	Oxidative phosphorylation;Retrograde endocannabinoid signaling	ko00190,ko04723
NM_001206846	ASPM,ASP	-5.60769	5.59e-05	0.000963627	abnormal spindle-like microcephaly-associated protein isoform 2 [Homo sapiens]	-	-
NM_001282546	STK40,SHIK	-5.60769	5.59e-05	0.000963627	serine/threonine-protein kinase 40 isoform 1 [Homo sapiens]	-	-
NM_001282630	PFKFB3	-5.60769	5.59e-05	0.000963627	6-phosphofructo-2-kinase/fructose-2,6-bisphosphatase 3 isoform 3 [Homo sapiens]	AMPK signaling pathway;HIF-1 signaling pathway;Fructose and mannose metabolism	ko04152,ko04066,ko00051
NM_001322930	STAU	-5.60769	5.59e-05	0.000963627	PREDICTED: double-stranded RNA-binding protein Staufen homolog 1 isoform X7 [Python bivittatus]	-	-
NM_012222	mutY	-5.59274	5.59e-05	0.000963627	adenine DNA glycosylase isoform 1 [Homo sapiens]	Base excision repair	ko03410
NM_153697	ANKRD44	-5.59149	5.59e-05	0.000963627	PREDICTED: serine/threonine-protein phosphatase 6 regulatory ankyrin repeat subunit B isoform X5 [Chlorocebus sabaeus]	-	-
NR_132403	miaA,TRIT1	5.59036	5.59e-05	0.000963627	tRNA isopentenylpyrophosphate transferase isoform 3 [Homo sapiens]	Zeatin biosynthesis	ko00908
NM_001164164	PPP6R3,SAPS3	5.5894	5.59e-05	0.000963627	serine/threonine-protein phosphatase 6 regulatory subunit 3 isoform 3 [Homo sapiens]	-	-
NM_001163999	EVI1	-5.56677	5.59e-05	0.000963627	PREDICTED: MDS1 and EVI1 complex locus protein EVI1 isoform X2 [Homo sapiens]	MAPK signaling pathway	ko04010
NM_001301086	CNOT7_8,CAF1,POP2	-5.56677	5.59e-05	0.000963627	CCR4-NOT transcription complex subunit 8 isoform 2 [Homo sapiens]	RNA degradation	ko03018
NM_001307987	SIAT8E	-5.56677	5.59e-05	0.000963627	alpha-2,8-sialyltransferase 8E isoform 3 [Homo sapiens]	Glycosphingolipid biosynthesis - ganglio series	ko00604
NM_001322199	JAK2	-5.56677	5.59e-05	0.000963627	tyrosine-protein kinase JAK2 isoform a [Homo sapiens]	Necroptosis;Signaling pathways regulating pluripotency of stem cells;Jak-STAT signaling pathway;PI3K-Akt signaling pathway;Adipocytokine signaling pathway;Prolactin signaling pathway;Chemokine signaling pathway;Th1 and Th2 cell differentiation;Th17 cell differentiation;Cholinergic synapse	ko04217,ko04550,ko04630,ko04151,ko04920,ko04917,ko04062,ko04658,ko04659,ko04725
NM_022487	DCLRE1C,ARTEMIS,SCIDA	-5.56677	5.59e-05	0.000963627	protein artemis isoform b [Homo sapiens]	Non-homologous end-joining	ko03450
NR_110010	XYLT	-5.56478	5.59e-05	0.000963627	I-branching enzyme [Homo sapiens]	Glycosaminoglycan biosynthesis - chondroitin sulfate / dermatan sulfate;Glycosaminoglycan biosynthesis - heparan sulfate / heparin	ko00532,ko00534
NM_001256552	NEIL1	-5.55681	5.59e-05	0.000963627	endonuclease 8-like 1 isoform 1 [Homo sapiens]	Base excision repair	ko03410
NM_001346576	DPH1,dph2	-5.55681	5.59e-05	0.000963627	candidate tumor suppressor [Homo sapiens]	-	-
NM_001191028	TRPO3,MTR10	-5.55085	5.59e-05	0.000963627	transportin-3 isoform 2 [Homo sapiens]	-	-
NM_001347913	BMP2_4	-5.54886	5.59e-05	0.000963627	bone morphogenetic protein 4 isoform b [Homo sapiens]	Signaling pathways regulating pluripotency of stem cells;Hedgehog signaling pathway - fly;Hippo signaling pathway;MAPK signaling pathway - fly;TGF-beta signaling pathway;Thyroid hormone signaling pathway	ko04550,ko04341,ko04390,ko04013,ko04350,ko04919
NR_133631	AMBRA1	-2.8221	5.67e-05	0.000976557	sperm acrosome-associated protein 9 isoform a [Homo sapiens]	Autophagy - animal;Mitophagy - animal	ko04140,ko04137
NM_001142555	ADCK,ABC1	-2.62058	5.67e-05	0.000976557	aarF domain containing kinase 4, partial [synthetic construct]	-	-
NM_001166417	SSX2IP,ADIP	-1.76413	5.69e-05	0.000980056	afadin- and alpha-actinin-binding protein isoform 1 [Homo sapiens]	Adherens junction	ko04520
NM_024010	MTRR	1.68883	5.82e-05	0.00100207	methionine synthase reductase isoform 2 [Homo sapiens]	-	-
NM_001319079	HMGA1	-1.67281	5.82e-05	0.00100207	high mobility group AT-hook 1, isoform CRA_a, partial [Homo sapiens]	-	-
NM_130473	SBF1_2,MTMR5_13	-1.64174	5.83e-05	0.00100207	MAP kinase-activating death domain protein isoform e [Homo sapiens]	-	-
NM_001134709	DEK	-2.25761	5.89e-05	0.00101161	protein DEK isoform 2 [Homo sapiens]	-	-
NM_001202519	CFLAR,FLIP	-1.79893	5.96e-05	0.0010227	CASP8 and FADD-like apoptosis regulator isoform 7 [Homo sapiens]	Apoptosis;Necroptosis;Autophagy - animal;NF-kappa B signaling pathway;TNF signaling pathway	ko04210,ko04217,ko04140,ko04064,ko04668
NM_001136540	APOL	-1.78937	6.02e-05	0.0010326	APOL1 protein, partial [Homo sapiens]	-	-
NM_001122671	CCBL	2.26314	6.05e-05	0.00103685	PREDICTED: kynurenine--oxoglutarate transaminase 1 isoform X2 [Colobus angolensis palliatus]	Tryptophan metabolism;Selenocompound metabolism	ko00380,ko00450
NR_033715	VAMP7	-2.24696	6.05e-05	0.00103685	PREDICTED: vesicle-associated membrane protein 7 isoform X1 [Colobus angolensis palliatus]	SNARE interactions in vesicular transport	ko04130
NM_001265577	KIF18_19	-1.91217	6.16e-05	0.00105356	PREDICTED: kinesin-like protein KIF18B isoform X4 [Homo sapiens]	-	-
NM_001282204	PCYT2	-1.8497	6.16e-05	0.00105356	ethanolamine-phosphate cytidylyltransferase isoform 2 [Homo sapiens]	Glycerophospholipid metabolism;Phosphonate and phosphinate metabolism	ko00564,ko00440
NM_001017415	USP1	-2.06036	6.28e-05	0.00107421	ubiquitin carboxyl-terminal hydrolase 1 [Homo sapiens]	Fanconi anemia pathway	ko03460
NM_014381	MLH3	-2.10837	6.36e-05	0.00108676	DNA mismatch repair protein Mlh3 isoform 2 [Homo sapiens]	Mismatch repair	ko03430
NM_001127222	CACNA1A	-2.1026	6.5e-05	0.00110942	voltage-dependent P/Q-type calcium channel subunit alpha-1A isoform 4 [Homo sapiens]	Calcium signaling pathway;MAPK signaling pathway;Cholinergic synapse;Dopaminergic synapse;GABAergic synapse;Glutamatergic synapse;Long-term depression;Retrograde endocannabinoid signaling;Serotonergic synapse;Synaptic vesicle cycle;Taste transduction	ko04020,ko04010,ko04725,ko04728,ko04727,ko04724,ko04730,ko04723,ko04726,ko04721,ko04742
NR_136652	STUB1,CHIP	-2.54392	6.57e-05	0.00112185	PREDICTED: jmjC domain-containing protein 8 isoform X8 [Pan troglodytes]	Protein processing in endoplasmic reticulum;Ubiquitin mediated proteolysis	ko04141,ko04120
NM_003426	KRAB	-1.74075	6.68e-05	0.00113894	zinc finger protein 74 isoform a [Homo sapiens]	-	-
NM_207381	AMBRA1	-1.81463	6.71e-05	0.00114408	tumor necrosis factor alpha-induced protein 8-like protein 3 isoform 1 [Homo sapiens]	Autophagy - animal;Mitophagy - animal	ko04140,ko04137
NM_001252065	SYT1	-1.72712	6.78e-05	0.00115581	PREDICTED: LOW QUALITY PROTEIN: synaptotagmin-7 [Nomascus leucogenys]	Synaptic vesicle cycle	ko04721
NM_001109689	KRAB	-2.98186	6.81e-05	0.00115992	zinc finger protein 250 variant, partial [Homo sapiens]	-	-
NM_001122955	BSCL2	-2.71899	6.81e-05	0.00115992	seipin isoform 1 [Homo sapiens]	-	-
NM_001282938	STIL	-1.76518	6.82e-05	0.00115992	SCL-interrupting locus protein isoform 4 [Homo sapiens]	-	-
NM_001320903	tmk,DTYMK	3.29881	6.84e-05	0.00116369	thymidylate kinase isoform 4 [Homo sapiens]	Pyrimidine metabolism	ko00240
NM_000874	IFNAR2	2.40165	6.89e-05	0.00117009	PREDICTED: interferon alpha/beta receptor 2 isoform X3 [Pan troglodytes]	Necroptosis;Jak-STAT signaling pathway;PI3K-Akt signaling pathway;Cytokine-cytokine receptor interaction;Osteoclast differentiation;NOD-like receptor signaling pathway;Natural killer cell mediated cytotoxicity;Toll-like receptor signaling pathway	ko04217,ko04630,ko04151,ko04060,ko04380,ko04621,ko04650,ko04620
NM_022807	SNRPN,SMN	-1.54679	6.92e-05	0.0011741	PREDICTED: small nuclear ribonucleoprotein-associated protein N isoform X1 [Callithrix jacchus]	-	-
NM_133178	PTPRU	1.61309	7.2e-05	0.00122198	receptor-type tyrosine-protein phosphatase U isoform 1 precursor [Homo sapiens]	-	-
NM_194455	KRIT1	-1.75728	7.3e-05	0.00123799	krev interaction trapped protein 1 isoform 1 [Homo sapiens]	Rap1 signaling pathway;Longevity regulating pathway - worm	ko04015,ko04212
NM_001321423	ARHGDI,RHOGDI	1.78834	7.36e-05	0.00124775	rho GDP-dissociation inhibitor 2 [Homo sapiens]	Vasopressin-regulated water reabsorption;Neurotrophin signaling pathway	ko04962,ko04722
NM_001329431	TP53INP1	1.56358	7.4e-05	0.00125426	tumor protein p53-inducible nuclear protein 2 [Homo sapiens]	-	-
NM_001256188	SNX3_12	-2.16283	7.65e-05	0.00129542	PREDICTED: sorting nexin-12 [Callithrix jacchus]	Endocytosis	ko04144
NM_198332	STAT2	1.61116	7.69e-05	0.00130128	signal transducer and activator of transcription 2 isoform 2 [Homo sapiens]	Necroptosis;Jak-STAT signaling pathway;Osteoclast differentiation;Chemokine signaling pathway;NOD-like receptor signaling pathway	ko04217,ko04630,ko04380,ko04062,ko04621
NM_001330209	OFD1	1.74637	7.77e-05	0.00131547	oral-facial-digital syndrome 1 protein isoform 2 [Homo sapiens]	-	-
NM_001320467	ZDHHC	1.76904	8.06e-05	0.00136318	palmitoyltransferase ZDHHC23 isoform a [Homo sapiens]	-	-
NM_001293212	TUBB	-1.69731	8.16e-05	0.0013791	tubulin beta chain isoform a [Homo sapiens]	Gap junction;Phagosome	ko04540,ko04145
NR_102267	MGRN1	-1.90051	8.16e-05	0.0013791	unnamed protein product [Homo sapiens]	Ubiquitin mediated proteolysis	ko04120
NM_181528	NAA20,NAT3	-3.20594	8.19e-05	0.0013822	PREDICTED: ras and Rab interactor 2 isoform X3 [Cercocebus atys]	-	-
NM_001079515	CLIP3_4	-2.51655	8.46e-05	0.00142585	Homo sapiens tubulin-specific chaperone e, partial [synthetic construct]	-	-
NM_001284303	TBCK	2.45276	8.46e-05	0.00142585	TBC1 domain family member 22A isoform b [Homo sapiens]	-	-
NM_015184	PLCL2	-2.40036	8.46e-05	0.00142585	PREDICTED: inactive phospholipase C-like protein 2 isoform X2 [Homo sapiens]	-	-
NM_001321421	ARHGDI,RHOGDI	-1.79997	8.52e-05	0.00143564	rho GDP-dissociation inhibitor 2 [Homo sapiens]	Vasopressin-regulated water reabsorption;Neurotrophin signaling pathway	ko04962,ko04722
NM_001164232	DDHD2	1.94229	8.52e-05	0.0014359	phospholipase DDHD2 isoform 1 [Homo sapiens]	-	-
NM_001324129	BICC1,BICC	-2.0125	8.62e-05	0.00145071	PREDICTED: ankyrin repeat and SAM domain-containing protein 3 isoform X3 [Homo sapiens]	-	-
NM_178586	PPP2R5	1.70175	8.74e-05	0.00147038	serine/threonine-protein phosphatase 2A 56 kDa regulatory subunit gamma isoform isoform b [Homo sapiens]	Meiosis - yeast;Oocyte meiosis;AMPK signaling pathway;PI3K-Akt signaling pathway;Sphingolipid signaling pathway;mRNA surveillance pathway;Adrenergic signaling in cardiomyocytes;Dopaminergic synapse	ko04113,ko04114,ko04152,ko04151,ko04071,ko03015,ko04261,ko04728
NM_001100429	KPNA1	-1.7687	8.77e-05	0.00147367	rap1 GTPase-GDP dissociation stimulator 1 isoform 5 [Homo sapiens]	-	-
NM_001083585	RABEP1	1.90838	8.88e-05	0.00148506	rab GTPase-binding effector protein 1 isoform 2 [Homo sapiens]	Endocytosis	ko04144
NM_018899	PCDHA	2.07289	9.04e-05	0.00148506	protocadherin alpha-C2 isoform 1 precursor [Homo sapiens]	-	-
NM_001302490	ACP2	-2.24378	9.1e-05	0.00148506	lysosomal acid phosphatase isoform 4 precursor [Homo sapiens]	Lysosome;Riboflavin metabolism	ko04142,ko00740
NM_018943	TUBA	-2.22801	9.1e-05	0.00148506	tubulin alpha-8 chain isoform 1 [Homo sapiens]	Apoptosis;Gap junction;Tight junction;Phagosome	ko04210,ko04540,ko04530,ko04145
NM_001160033	SGOL2	5.64608	9.16e-05	0.00148506	shugoshin 2 isoform 2 [Homo sapiens]	-	-
NM_001170803	LARP4	5.64608	9.16e-05	0.00148506	la-related protein 4 isoform d [Homo sapiens]	-	-
NM_001172222	SCMH1	5.64608	9.16e-05	0.00148506	polycomb protein SCMH1 isoform f [Homo sapiens]	-	-
NM_001278664	KRAB	5.64608	9.16e-05	0.00148506	zinc finger protein 254 isoform a [Homo sapiens]	-	-
NM_001319167	DPH2	5.64608	9.16e-05	0.00148506	Homo sapiens diptheria toxin resistance protein required for diphthamide biosynthesis-like 2 (S. cerevisiae), partial [synthetic construct]	-	-
NM_194330	RNF38_44	5.64608	9.16e-05	0.00148506	PREDICTED: E3 ubiquitin-protein ligase RNF38 isoform X3 [Chlorocebus sabaeus]	-	-
NM_018155	SLC25A33_36,RIM2	5.59398	9.16e-05	0.00148506	Solute carrier family 25 member 36 [Pteropus alecto]	-	-
NR_110596	LGR5,GPR49	5.59398	9.16e-05	0.00148506	leucine-rich repeat-containing G protein-coupled receptor 5, isoform CRA_a [Homo sapiens]	-	-
NM_001160423	IGF2BP1	5.59292	9.16e-05	0.00148506	PREDICTED: insulin-like growth factor 2 mRNA-binding protein 1 isoform X3 [Marmota marmota marmota]	-	-
NM_001254758	SIAT4C	5.59292	9.16e-05	0.00148506	PREDICTED: CMP-N-acetylneuraminate-beta-galactosamide-alpha-2,3-sialyltransferase 4 isoform X1 [Colobus angolensis palliatus]	Glycosphingolipid biosynthesis - lacto and neolacto series	ko00601
NM_001329776	KRAB	5.59292	9.16e-05	0.00148506	PREDICTED: LOW QUALITY PROTEIN: Krueppel-related zinc finger protein 1 [Colobus angolensis palliatus]	-	-
NM_001329933	PDP	5.59292	9.16e-05	0.00148506	PREDICTED: [Pyruvate dehydrogenase [acetyl-transferring]]-phosphatase 2, mitochondrial isoform X1 [Chlorocebus sabaeus]	-	-
NR_104291	HECTD2	5.59292	9.16e-05	0.00148506	PREDICTED: probable E3 ubiquitin-protein ligase HECTD2 isoform X1 [Pongo abelii]	-	-
NR_134300	idi,IDI	5.59292	9.16e-05	0.00148506	Chain A, The Crystal Structure Of Human Isopentenyl Diphophate Isomerase	Terpenoid backbone biosynthesis	ko00900
NM_001171087	CLCN2	5.5878	9.16e-05	0.00148506	chloride channel protein 2 isoform 2 [Homo sapiens]	Mineral absorption	ko04978
NM_001304538	FAM98B	5.5878	9.16e-05	0.00148506	unnamed protein product [Homo sapiens]	-	-
NM_001322086	E3.3.1.1,ahcY	5.5878	9.16e-05	0.00148506	adenosylhomocysteinase isoform 3 [Homo sapiens]	Cysteine and methionine metabolism	ko00270
NM_052989	IFT122	5.5878	9.16e-05	0.00148506	intraflagellar transport protein 122 homolog isoform 2 [Homo sapiens]	-	-
NM_134445	CD99,MIC2	5.5878	9.16e-05	0.00148506	CD99 antigen-like protein 2 isoform 3 precursor [Homo sapiens]	Cell adhesion molecules (CAMs);Leukocyte transendothelial migration	ko04514,ko04670
NM_182918	ERG	5.5878	9.16e-05	0.00148506	transcriptional regulator ERG isoform 1 [Homo sapiens]	-	-
NR_110023	DKC1,NOLA4,CBF5	5.5878	9.16e-05	0.00148506	PREDICTED: H/ACA ribonucleoprotein complex subunit 4 isoform X1 [Pan troglodytes]	Ribosome biogenesis in eukaryotes	ko03008
NM_001267061	SNX17	5.57703	9.16e-05	0.00148506	PREDICTED: sorting nexin-17 isoform X1 [Leptonychotes weddellii]	-	-
NM_001323422	RBM39,RNPC2	-5.57209	9.16e-05	0.00148506	RNA-binding protein 39 isoform e [Homo sapiens]	-	-
NM_001348355	MYO1	-5.5682	9.16e-05	0.00148506	PREDICTED: unconventional myosin-If isoform X3 [Homo sapiens]	-	-
NM_001320592	ADD	5.56564	9.16e-05	0.00148506	adducin 3 isoform a variant, partial [Homo sapiens]	-	-
NR_138068	KRAB	-5.56241	9.16e-05	0.00148506	zinc finger protein 25 isoform b [Homo sapiens]	-	-
NM_001258346	AMBRA1	5.54983	9.16e-05	0.00148506	PACRG-like protein isoform 4 [Homo sapiens]	Autophagy - animal;Mitophagy - animal	ko04140,ko04137
NM_001193533	NEK	-5.5463	9.16e-05	0.00148506	serine/threonine-protein kinase Nek4 isoform 2 [Homo sapiens]	-	-
NM_001346766	MYO18	-5.5463	9.16e-05	0.00148506	unconventional myosin-XVIIIa isoform d [Homo sapiens]	-	-
NM_017508	SOX5_6_13	-5.5463	9.16e-05	0.00148506	transcription factor SOX-6 isoform 1 [Homo sapiens]	-	-
NM_025164	SIK3	-5.5463	9.16e-05	0.00148506	KIAA0999 protein, partial [Homo sapiens]	-	-
NR_135809	CBL	-5.5463	9.16e-05	0.00148506	PREDICTED: E3 ubiquitin-protein ligase CBL-B isoform X3 [Homo sapiens]	Endocytosis;ErbB signaling pathway;Ubiquitin mediated proteolysis;Insulin signaling pathway;T cell receptor signaling pathway	ko04144,ko04012,ko04120,ko04910,ko04660
NM_001329764	KRAB	5.54241	9.16e-05	0.00148506	PREDICTED: LOW QUALITY PROTEIN: Krueppel-related zinc finger protein 1 [Colobus angolensis palliatus]	-	-
NM_001166280	MUSK	5.53849	9.16e-05	0.00148506	muscle, skeletal receptor tyrosine-protein kinase isoform 2 [Homo sapiens]	-	-
NM_001271928	KIF4_21_27	-5.53299	9.16e-05	0.00148506	kinesin-like protein KIF27 isoform C [Homo sapiens]	-	-
NM_001308297	PTPN12_18_22	-5.53101	9.16e-05	0.00148506	protein tyrosine phosphatase, non-receptor type 22 (lymphoid), isoform CRA_a [Homo sapiens]	-	-
NM_001322999	KALRN	-5.53101	9.16e-05	0.00148506	kalirin isoform 15 [Homo sapiens]	-	-
NM_001324467	ELP2	-5.53101	9.16e-05	0.00148506	elongator complex protein 2 isoform 9 [Homo sapiens]	-	-
NM_003046	SLC7A2,ATRC2	-5.53101	9.16e-05	0.00148506	cationic amino acid transporter 2 isoform 1 [Homo sapiens]	-	-
NM_020477	ANK	-5.53101	9.16e-05	0.00148506	ankyrin-1 isoform 2 [Homo sapiens]	Toll and Imd signaling pathway	ko04624
NM_170753	ERCC6,CSB,RAD26	-5.53101	9.16e-05	0.00148506	ERCC6-PGBD3 fusion protein isoform 1 [Homo sapiens]	Nucleotide excision repair	ko03420
NR_104022	ARFGAP1	-5.53101	9.16e-05	0.00148506	hypothetical protein, partial [Homo sapiens]	Endocytosis	ko04144
NM_001031665	KRAB	-5.52103	9.16e-05	0.00148506	zinc finger protein 816 [Homo sapiens]	-	-
NM_001322950	EPB41,4.1R	-5.51372	9.16e-05	0.00148506	PREDICTED: FERM domain-containing protein 5 isoform X2 [Hipposideros armiger]	-	-
NM_001319157	DYNLRB,DNCL2	-5.51308	9.16e-05	0.00148506	dynein light chain roadblock-type 1 isoform d [Homo sapiens]	-	-
NR_027464	PDCD8,AIF	-5.5111	9.16e-05	0.00148506	PREDICTED: apoptosis-inducing factor 3 isoform X2 [Pan troglodytes]	Apoptosis;Apoptosis - fly;Necroptosis	ko04210,ko04214,ko04217
NM_001193431	PTPN12_18_22	-5.50844	9.16e-05	0.00148506	tyrosine phosphatase LYP variant 3 [Homo sapiens]	-	-
NM_001166056	PEPD	-5.50454	9.16e-05	0.00148506	xaa-Pro dipeptidase isoform 2 [Homo sapiens]	-	-
NM_001330207	APBB1IP,RIAM	-5.50454	9.16e-05	0.00148506	PREDICTED: growth factor receptor-bound protein 7 isoform X3 [Gorilla gorilla gorilla]	Rap1 signaling pathway;Platelet activation	ko04015,ko04611
NR_046398	AMBRA1	-5.50316	9.16e-05	0.00148506	PREDICTED: XIAP-associated factor 1 isoform X8 [Homo sapiens]	Autophagy - animal;Mitophagy - animal	ko04140,ko04137
NM_001267048	AMBRA1	-5.48449	9.16e-05	0.00148506	UPF0577 protein KIAA1324 isoform 2 [Homo sapiens]	Autophagy - animal;Mitophagy - animal	ko04140,ko04137
NM_001287001	SIAT7F,ST6GalNAcVI	-5.48449	9.16e-05	0.00148506	PREDICTED: alpha-N-acetylgalactosaminide alpha-2,6-sialyltransferase 6 isoform X3 [Homo sapiens]	Glycosphingolipid biosynthesis - ganglio series	ko00604
NM_001289975	BAZ2A,TIP5	-5.48449	9.16e-05	0.00148506	KIAA1476 protein [Homo sapiens]	-	-
NM_001304342	UBQLN,DSK2	-5.48449	9.16e-05	0.00148506	ubiquilin-4 isoform 2 [Homo sapiens]	Protein processing in endoplasmic reticulum	ko04141
NM_001324097	mmsB,HIBADH	-5.48449	9.16e-05	0.00148506	PREDICTED: putative oxidoreductase GLYR1 isoform X5 [Cebus capucinus imitator]	Valine, leucine and isoleucine degradation	ko00280
NM_001346255	USP25_28,UBP2	-5.48449	9.16e-05	0.00148506	ubiquitin carboxyl-terminal hydrolase 28 isoform f [Homo sapiens]	IL-17 signaling pathway	ko04657
NM_001348212	TCF4_12	-5.48449	9.16e-05	0.00148506	PREDICTED: transcription factor 4 isoform X5 [Octodon degus]	-	-
NM_139241	FGD4	-5.48449	9.16e-05	0.00148506	FYVE, RhoGEF and PH domain-containing protein 4 isoform 1 [Homo sapiens]	-	-
NM_001271943	TFEB	-5.46622	9.16e-05	0.00148506	transcription factor EB isoform 3 [Homo sapiens]	Mitophagy - animal	ko04137
NM_001320677	SETMAR	-5.46622	9.16e-05	0.00148506	histone-lysine N-methyltransferase SETMAR isoform 6 [Homo sapiens]	Lysine degradation	ko00310
NM_001326345	CUGBP,BRUNOL,CELF	-5.46622	9.16e-05	0.00148506	PREDICTED: CUGBP Elav-like family member 2 isoform X5 [Vicugna pacos]	-	-
NM_033007	NLRP1,CARD7	-5.46622	9.16e-05	0.00148506	NACHT, LRR and PYD domains-containing protein 1 isoform 4 [Homo sapiens]	NOD-like receptor signaling pathway	ko04621
NM_001134415	TBCCD1	-2.25386	9.18e-05	0.0014882	TBCC domain-containing protein 1 isoform a [Homo sapiens]	-	-
NM_001048174	mutY	2.20084	9.2e-05	0.00149167	adenine DNA glycosylase isoform 2 [Homo sapiens]	Base excision repair	ko03410
NR_136232	ASCC1	-1.69884	9.42e-05	0.00152647	chromosome 9 open reading frame 10 opposite strand, partial [Homo sapiens]	-	-
NM_001135943	SBF1_2,MTMR5_13	-1.59471	9.44e-05	0.00152825	MAP kinase-activating death domain protein isoform i [Homo sapiens]	-	-
NM_134426	SLC26A6	-1.7323	9.62e-05	0.001557	solute carrier family 26 member 6 isoform 3 [Homo sapiens]	Mineral absorption	ko04978
NM_178009	dgkA,DGK	3.25308	9.73e-05	0.00157443	diacylglycerol kinase eta isoform 2 [Homo sapiens]	Phosphatidylinositol signaling system;Phospholipase D signaling pathway;Glycerolipid metabolism;Glycerophospholipid metabolism	ko04070,ko04072,ko00561,ko00564
NM_012310	KIF4_21_27	-1.56306	9.8e-05	0.00158438	Chromosome-associated kinesin KIF4A variant, partial [Homo sapiens]	-	-
NR_037648	FOXRED1	-2.54079	9.98e-05	0.00161302	unnamed protein product [Homo sapiens]	-	-
NM_001146103	PARP9	1.76531	0.000100376	0.00162171	poly [ADP-ribose] polymerase 9 isoform b [Homo sapiens]	-	-
NM_024053	CENPM	-1.70689	0.000100565	0.00162404	centromere protein M isoform a [Homo sapiens]	-	-
NM_001283043	TSC2	1.89197	0.000102425	0.00165188	ral GTPase-activating protein subunit alpha-1 isoform 3 [Homo sapiens]	p53 signaling pathway;Autophagy - animal;AMPK signaling pathway;PI3K-Akt signaling pathway;Phospholipase D signaling pathway;mTOR signaling pathway;Longevity regulating pathway - mammal;Insulin signaling pathway;Thyroid hormone signaling pathway	ko04115,ko04140,ko04152,ko04151,ko04072,ko04150,ko04211,ko04910,ko04919
NM_181846	SCAN	-1.80273	0.000103029	0.00166088	zinc finger and SCAN domain-containing protein 22 isoform 1 [Homo sapiens]	-	-
NM_001201545	RBM15	-1.78869	0.000105108	0.0016929	putative RNA-binding protein 15 isoform 2 [Homo sapiens]	-	-
NM_001127897	RPGRIP1L	-1.72789	0.000105108	0.0016929	protein fantom isoform b [Homo sapiens]	-	-
NM_001008844	DSP	1.57145	0.00010821	0.00174132	desmoplakin isoform II [Homo sapiens]	-	-
NM_004523	KIF11,EG5	-1.55727	0.000108462	0.0017446	kinesin-like protein KIF11 [Homo sapiens]	-	-
NR_040723	RBM39,RNPC2	-2.49067	0.000108951	0.0017517	PREDICTED: RNA-binding protein 39 [Mesocricetus auratus]	-	-
NM_000038	APC	1.53895	0.000109404	0.0017582	adenomatous polyposis coli protein isoform b [Homo sapiens]	Regulation of actin cytoskeleton;Signaling pathways regulating pluripotency of stem cells;Hippo signaling pathway;Wnt signaling pathway	ko04810,ko04550,ko04390,ko04310
NM_001098477	HNRNPF_H	2.05922	0.000109631	0.00176107	PREDICTED: G-rich sequence factor 1 isoform X1 [Homo sapiens]	-	-
NM_001134420	CDC7	-1.77671	0.000110503	0.0017735	PREDICTED: cell division cycle 7-related protein kinase isoform X1 [Gorilla gorilla gorilla]	Cell cycle;Cell cycle - yeast;Meiosis - yeast	ko04110,ko04111,ko04113
NM_001102667	PSMA4	1.95853	0.000110694	0.0017758	PREDICTED: proteasome subunit alpha type-4 [Panthera tigris altaica]	Proteasome	ko03050
NM_001317032	SPBC24,SPC24	-3.35824	0.000111808	0.00179129	kinetochore protein Spc24 isoform 3 [Homo sapiens]	-	-
NM_001252377	E3.1.3.5	-3.34835	0.000111808	0.00179129	5'(3')-deoxyribonucleotidase, cytosolic type isoform 2 [Homo sapiens]	Nicotinate and nicotinamide metabolism;Purine metabolism;Pyrimidine metabolism	ko00760,ko00230,ko00240
NM_001329112	BRE,BRCC45	-2.13618	0.000112706	0.00180489	BRCA1-A complex subunit BRE isoform 2 [Homo sapiens]	Homologous recombination	ko03440
NR_027703	CDK10	-2.24007	0.000113186	0.00181156	CDC2-related protein kinase [Homo sapiens]	-	-
NM_001130156	MLF1	2.23687	0.000113222	0.00181156	myeloid leukemia factor 1 isoform 1 [Homo sapiens]	-	-
NM_001321145	KRAB	3.00686	0.000113446	0.00181274	zinc finger protein interacting with ribonucleoprotein K [Homo sapiens]	-	-
NM_130795	RGS3	-2.81647	0.000113446	0.00181274	regulator of G-protein signaling 3 isoform 1 [Homo sapiens]	Axon guidance	ko04360
NM_001164463	RANBP2,NUP358	-1.62347	0.000114094	0.00182229	RANBP2-like and GRIP domain-containing protein 8 [Homo sapiens]	RNA transport	ko03013
NM_001271082	NKD	-3.86581	0.000117016	0.00186733	protein naked cuticle homolog 2 isoform 2 [Homo sapiens]	Wnt signaling pathway	ko04310
NM_001127716	fixB,etfA	-1.72271	0.000121344	0.00193554	electron transfer flavoprotein subunit alpha, mitochondrial isoform b [Homo sapiens]	-	-
NM_001258326	SFI1	-1.7051	0.000122566	0.00195231	protein SFI1 homolog isoform d [Homo sapiens]	-	-
NM_130853	PTPRS	1.7492	0.000122664	0.00195231	receptor-type tyrosine-protein phosphatase S isoform 3 precursor [Homo sapiens]	-	-
NM_001195654	TFIP11	-1.73755	0.000122664	0.00195231	zinc finger CCCH-type with G patch domain-containing protein isoform d [Homo sapiens]	-	-
NM_001289133	BTBD7	-1.61179	0.000123835	0.00197009	BTB/POZ domain-containing protein 7 isoform 1 [Homo sapiens]	-	-
NM_001010931	HGF	-2.89893	0.000124967	0.00198619	PREDICTED: hepatocyte growth factor isoform X3 [Saimiri boliviensis boliviensis]	Focal adhesion;PI3K-Akt signaling pathway;Rap1 signaling pathway;Ras signaling pathway;Cytokine-cytokine receptor interaction	ko04510,ko04151,ko04015,ko04014,ko04060
NM_001300883	KRAB	-1.6646	0.000125011	0.00198619	zinc finger protein 426 variant, partial [Homo sapiens]	-	-
NM_001284497	ITFG3	1.87493	0.000126897	0.00201528	unknown function [Homo sapiens]	-	-
NM_001178121	ABI2	1.62854	0.000127089	0.00201744	Abl-interactor 1 variant, partial [Homo sapiens]	Regulation of actin cytoskeleton	ko04810
NM_001127397	ERLEC1,XTP3B	1.79602	0.000127346	0.00202064	endoplasmic reticulum lectin 1 isoform 2 precursor [Homo sapiens]	Protein processing in endoplasmic reticulum	ko04141
NR_024048	TAZ	-1.84644	0.000130039	0.00206068	PREDICTED: tafazzin isoform X11 [Homo sapiens]	Glycerophospholipid metabolism	ko00564
NM_001230	CASP10	1.8219	0.000130039	0.00206068	caspase-10 isoform 3 preproprotein [Homo sapiens]	Apoptosis;TNF signaling pathway;RIG-I-like receptor signaling pathway	ko04210,ko04668,ko04622
NM_001321207	SUZ12	1.75153	0.000130039	0.00206068	polycomb protein SUZ12 isoform 2 [Homo sapiens]	-	-
NM_001172665	RAB40	-1.53394	0.000130117	0.00206102	PREDICTED: ras-related protein Rab-40C [Sus scrofa]	-	-
NM_001324227	STOM	-1.74764	0.000135497	0.00214437	stomatin-like protein 1 isoform 1 [Homo sapiens]	-	-
NM_001206653	SH3GLB	-2.194	0.000135848	0.00214805	endophilin-B1 [Pongo abelii]	Autophagy - animal;Endocytosis	ko04140,ko04144
NM_001256460	CPSF3L,INTS11	-2.13495	0.000137917	0.00217981	integrator complex subunit 11 isoform 2 [Homo sapiens]	-	-
NM_001257360	AMPD	-1.55331	0.000138094	0.00218167	AMP deaminase 2 isoform 1 [Homo sapiens]	Purine metabolism	ko00230
NM_001207055	DNMT3B	2.81281	0.00013883	0.00219235	PREDICTED: DNA (cytosine-5)-methyltransferase 3B isoform X2 [Homo sapiens]	Cysteine and methionine metabolism	ko00270
NM_005252	FOS	-1.48239	0.000140497	0.00221771	v-fos FBJ murine osteosarcoma viral oncogene-like, partial [synthetic construct]	Apoptosis;MAPK signaling pathway;TNF signaling pathway;cAMP signaling pathway;Osteoclast differentiation;Estrogen signaling pathway;Oxytocin signaling pathway;Prolactin signaling pathway;Circadian entrainment;B cell receptor signaling pathway;IL-17 signaling pathway;T cell receptor signaling pathway;Th1 and Th2 cell differentiation;Th17 cell differentiation;Toll-like receptor signaling pathway;Ch…	ko04210,ko04010,ko04668,ko04024,ko04380,ko04915,ko04921,ko04917,ko04713,ko04662,ko04657,ko04660,ko04658,ko04659,ko04620,ko04725,ko04728
NM_001284335	EIF3J	2.15544	0.000141077	0.0022259	PREDICTED: eukaryotic translation initiation factor 3 subunit J isoform X2 [Trichechus manatus latirostris]	RNA transport	ko03013
NM_001278516	MDM4,MDMX	1.66355	0.000141685	0.00223452	MDM2-like p53-binding protein [Homo sapiens]	p53 signaling pathway	ko04115
NM_001305942	COQ4	-2.21309	0.000141854	0.00223621	PREDICTED: ubiquinone biosynthesis protein COQ4 homolog, mitochondrial isoform X2 [Rhinopithecus bieti]	-	-
NM_001286423	GLB1,ELNR1	1.9446	0.000145951	0.002293	beta-galactosidase-1-like protein isoform 1 precursor [Homo sapiens]	Lysosome;Galactose metabolism;Glycosaminoglycan degradation;Glycosphingolipid biosynthesis - ganglio series;Other glycan degradation;Sphingolipid metabolism	ko04142,ko00052,ko00531,ko00604,ko00511,ko00600
NM_001270530	RNF111	1.57189	0.000147838	0.002293	PREDICTED: E3 ubiquitin-protein ligase Arkadia isoform X2 [Homo sapiens]	-	-
NM_006342	TACC3,maskin	-1.47119	0.000150474	0.002293	transforming acidic coiled-coil-containing protein 3 [Homo sapiens]	RNA transport	ko03013
NM_001168363	PCDHD1	5.5677	0.000151257	0.002293	PREDICTED: protocadherin-11 X-linked isoform X5 [Homo sapiens]	-	-
NM_001178130	EGF	5.5677	0.000151257	0.002293	pro-epidermal growth factor isoform 2 precursor [Homo sapiens]	Regulation of actin cytoskeleton;Focal adhesion;Gap junction;Endocytosis;ErbB signaling pathway;FoxO signaling pathway;HIF-1 signaling pathway;MAPK signaling pathway;PI3K-Akt signaling pathway;Phospholipase D signaling pathway;Rap1 signaling pathway;Ras signaling pathway;Cytokine-cytokine receptor interaction	ko04810,ko04510,ko04540,ko04144,ko04012,ko04068,ko04066,ko04010,ko04151,ko04072,ko04015,ko04014,ko04060
NM_001193482	PXN	5.5677	0.000151257	0.002293	PREDICTED: LIM and senescent cell antigen-like-containing domain protein 1 isoform X2 [Nomascus leucogenys]	Regulation of actin cytoskeleton;Focal adhesion;VEGF signaling pathway;Chemokine signaling pathway;Leukocyte transendothelial migration	ko04810,ko04510,ko04370,ko04062,ko04670
NM_001253830	PTPDC1	5.5677	0.000151257	0.002293	protein tyrosine phosphatase domain-containing protein 1 isoform 4 [Homo sapiens]	-	-
NM_001277226	LGR5,GPR49	5.5677	0.000151257	0.002293	leucine-rich repeat-containing G-protein coupled receptor 5 isoform 2 precursor [Homo sapiens]	-	-
NM_001286787	LETM1,MDM38	5.5677	0.000151257	0.002293	leucine zipper-EF-hand containing transmembrane protein 1-like protein [Homo sapiens]	Mitophagy - yeast	ko04139
NM_001292049	SPTA	5.5677	0.000151257	0.002293	PREDICTED: SH3 and cysteine-rich domain-containing protein isoform X2 [Colobus angolensis palliatus]	Apoptosis	ko04210
NM_001300951	KRAB	5.5677	0.000151257	0.002293	zinc finger protein 91 isoform 2 [Homo sapiens]	-	-
NM_001348514	CCDC85B	5.5677	0.000151257	0.002293	PREDICTED: coiled-coil domain-containing protein 85A isoform X1 [Homo sapiens]	-	-
NM_005467	NAALAD	5.5677	0.000151257	0.002293	PREDICTED: N-acetylated-alpha-linked acidic dipeptidase 2 isoform X1 [Homo sapiens]	-	-
NM_016621	CHD4,MI2B	5.5677	0.000151257	0.002293	PREDICTED: PHD finger protein 21A isoform X3 [Saimiri boliviensis boliviensis]	-	-
NM_019014	RPA2,POLR1B	5.5677	0.000151257	0.002293	DNA-directed RNA polymerase I subunit RPA2 isoform 3 [Homo sapiens]	RNA polymerase;Purine metabolism;Pyrimidine metabolism	ko03020,ko00230,ko00240
NM_001270950	TNFRSF11A,RANK	5.53173	0.000151257	0.002293	tumor necrosis factor receptor superfamily member 11A isoform 3 precursor [Homo sapiens]	NF-kappa B signaling pathway;Cytokine-cytokine receptor interaction;Osteoclast differentiation;Prolactin signaling pathway	ko04064,ko04060,ko04380,ko04917
NM_153620	HOX_1	5.53173	0.000151257	0.002293	homeobox protein Hox-A1 isoform b [Homo sapiens]	-	-
NM_001319229	AZI1,CEP131	5.51054	0.000151257	0.002293	centrosomal protein of 131 kDa d [Homo sapiens]	-	-
NM_012472	LRRC49	5.51023	0.000151257	0.002293	protein tilB homolog isoform a [Homo sapiens]	-	-
NM_001322282	DHRS7	5.50476	0.000151257	0.002293	dehydrogenase/reductase SDR family member 7 isoform 4 precursor [Homo sapiens]	-	-
NM_001006628	CHRM2	5.50009	0.000151257	0.002293	PREDICTED: muscarinic acetylcholine receptor M2 isoform X1 [Aotus nancymaae]	Regulation of actin cytoskeleton;Calcium signaling pathway;PI3K-Akt signaling pathway;cAMP signaling pathway;Neuroactive ligand-receptor interaction;Cholinergic synapse	ko04810,ko04020,ko04151,ko04024,ko04080,ko04725
NM_001242399	GHR	5.50009	0.000151257	0.002293	growth hormone receptor isoform 2 precursor [Homo sapiens]	Jak-STAT signaling pathway;PI3K-Akt signaling pathway;Cytokine-cytokine receptor interaction;Neuroactive ligand-receptor interaction	ko04630,ko04151,ko04060,ko04080
NM_001278678	KRAB	5.50009	0.000151257	0.002293	PREDICTED: zinc finger protein 254 isoform X2 [Homo sapiens]	-	-
NM_001283052	ICOSLG,ICOSL	5.50009	0.000151257	0.002293	ICOS ligand isoform a precursor [Homo sapiens]	Cell adhesion molecules (CAMs);Intestinal immune network for IgA production	ko04514,ko04672
NM_001321106	SLC4A7	5.50009	0.000151257	0.002293	solute carrier family 4 sodium bicarbonate cotransporter member 7 [Homo sapiens]	-	-
NM_001322132	KRAB	5.50009	0.000151257	0.002293	PREDICTED: zinc finger protein 160 isoform X1 [Homo sapiens]	-	-
NM_004841	RASAL2	5.50009	0.000151257	0.002293	ras GTPase-activating protein nGAP isoform 1 [Homo sapiens]	Ras signaling pathway	ko04014
NR_135808	CBL	5.50009	0.000151257	0.002293	PREDICTED: E3 ubiquitin-protein ligase CBL-B isoform X2 [Aotus nancymaae]	Endocytosis;ErbB signaling pathway;Ubiquitin mediated proteolysis;Insulin signaling pathway;T cell receptor signaling pathway	ko04144,ko04012,ko04120,ko04910,ko04660
NM_001191030	ICAM2	5.49846	0.000151257	0.002293	proline-rich protein 29 isoform 3 [Homo sapiens]	Cell adhesion molecules (CAMs);Natural killer cell mediated cytotoxicity	ko04514,ko04650
NM_001284365	ULK1_2_3,ATG1	5.49781	0.000151257	0.002293	unnamed protein product [Homo sapiens]	Autophagy - animal;Autophagy - other eukaryotes;Autophagy - yeast;Mitophagy - yeast;mTOR signaling pathway;Longevity regulating pathway - worm	ko04140,ko04136,ko04138,ko04139,ko04150,ko04212
NM_001007233	ERCC8,CKN1,CSA	5.49748	0.000151257	0.002293	Cockayne syndrome 1 (classical), partial [synthetic construct]	Ubiquitin mediated proteolysis;Nucleotide excision repair	ko04120,ko03420
NM_001165899	PDE4	5.49519	0.000151257	0.002293	cAMP-specific 3',5'-cyclic phosphodiesterase 4D isoform PDE4D7 [Homo sapiens]	cAMP signaling pathway;Purine metabolism	ko04024,ko00230
NM_001166162	PPP1R9	5.49519	0.000151257	0.002293	neurabin-1 isoform 3 [Homo sapiens]	-	-
NM_001319046	EIF2A	5.49519	0.000151257	0.002293	eukaryotic translation initiation factor 2A isoform 5 [Homo sapiens]	-	-
NM_001324015	CORO2	5.49519	0.000151257	0.002293	coronin-2B isoform 1 [Homo sapiens]	-	-
NM_001323385	ABLIM	-5.48736	0.000151257	0.002293	dematin isoform 2 [Homo sapiens]	Axon guidance	ko04360
NM_001166133	PCSK5	-5.47161	0.000151257	0.002293	extracellular matrix protein FRAS1 isoform 2 precursor [Homo sapiens]	-	-
NM_001270407	JAM2	-5.47161	0.000151257	0.002293	junctional adhesion molecule B isoform 2 precursor [Homo sapiens]	Tight junction;Cell adhesion molecules (CAMs);Leukocyte transendothelial migration	ko04530,ko04514,ko04670
NM_001308236	DOK1	-5.47161	0.000151257	0.002293	docking protein 3 isoform 1 [Homo sapiens]	-	-
NM_001321522	KRAB	-5.47161	0.000151257	0.002293	zinc finger protein 845 [Homo sapiens]	-	-
NM_001321855	JAK1	-5.47161	0.000151257	0.002293	tyrosine-protein kinase JAK1 isoform 1 [Homo sapiens]	Necroptosis;Signaling pathways regulating pluripotency of stem cells;Jak-STAT signaling pathway;PI3K-Akt signaling pathway;Osteoclast differentiation;NOD-like receptor signaling pathway;Th1 and Th2 cell differentiation;Th17 cell differentiation	ko04217,ko04550,ko04630,ko04151,ko04380,ko04621,ko04658,ko04659
NM_001346329	ATG13	-5.47161	0.000151257	0.002293	autophagy-related protein 13 isoform c [Homo sapiens]	Autophagy - animal;Autophagy - other eukaryotes;Autophagy - yeast;Longevity regulating pathway - mammal	ko04140,ko04136,ko04138,ko04211
NM_001349136	B3GALNT1,B3GALT3	-5.47161	0.000151257	0.002293	PREDICTED: UDP-GalNAc:beta-1,3-N-acetylgalactosaminyltransferase 1 isoform X1 [Homo sapiens]	Glycosphingolipid biosynthesis - globo and isoglobo series;Glycosphingolipid biosynthesis - lacto and neolacto series	ko00603,ko00601
NM_153759	DNMT3A	-5.47161	0.000151257	0.002293	DNA (cytosine-5)-methyltransferase 3A isoform b [Homo sapiens]	Cysteine and methionine metabolism	ko00270
NM_199139	AMBRA1	-5.47161	0.000151257	0.002293	XIAP-associated factor 1 isoform 2 [Homo sapiens]	Autophagy - animal;Mitophagy - animal	ko04140,ko04137
NM_001267557	CAPNS2	5.46264	0.000151257	0.002293	programmed cell death protein 6 isoform 3 [Homo sapiens]	-	-
NM_001286702	ARMC1	5.45829	0.000151257	0.002293	armadillo repeat-containing protein 1 isoform 2 [Homo sapiens]	-	-
NM_001289020	KIF6_9	5.45136	0.000151257	0.002293	kinesin-like protein KIF6 isoform 2 [Homo sapiens]	-	-
NM_001323935	SNAP47	5.45136	0.000151257	0.002293	synaptosomal-associated protein 47 isoform c [Homo sapiens]	-	-
NM_001256355	UBE2L3,UBCH7	-5.45004	0.000151257	0.002293	ubiquitin-conjugating enzyme E2 L3 isoform 4 [Homo sapiens]	Ubiquitin mediated proteolysis	ko04120
NM_001281711	BRRN1,BRN1,CAPH	-5.45004	0.000151257	0.002293	condensin complex subunit 2 isoform 3 [Homo sapiens]	Cell cycle - yeast	ko04111
NM_001287760	COL4A	-5.45004	0.000151257	0.002293	collagen alpha-6(IV) chain isoform 5 precursor [Homo sapiens]	Focal adhesion;PI3K-Akt signaling pathway;ECM-receptor interaction;Protein digestion and absorption	ko04510,ko04151,ko04512,ko04974
NM_001318474	KRAB	-5.45004	0.000151257	0.002293	PREDICTED: zinc finger protein 1 homolog isoform X1 [Homo sapiens]	-	-
NM_001323648	ZEB1_2	-5.45004	0.000151257	0.002293	PREDICTED: zinc finger E-box-binding homeobox 1 isoform X5 [Pan troglodytes]	-	-
NM_006720	ABLIM	-5.45004	0.000151257	0.002293	PREDICTED: actin-binding LIM protein 1 isoform X10 [Homo sapiens]	Axon guidance	ko04360
NM_016460	LARS,leuS	-5.45004	0.000151257	0.002293	leucine--tRNA ligase, cytoplasmic isoform 2 [Homo sapiens]	Aminoacyl-tRNA biosynthesis	ko00970
NM_138973	BACE1	-5.45004	0.000151257	0.002293	beta-secretase 1 isoform D precursor [Homo sapiens]	-	-
NR_033195	K07059	-5.45004	0.000151257	0.002293	AN1-type zinc finger protein 1 isoform a [Homo sapiens]	-	-
NM_001159629	SLC27A2,FACVL1,FATP2	-5.44659	0.000151257	0.002293	very long-chain acyl-CoA synthetase isoform 2 [Homo sapiens]	Peroxisome;PPAR signaling pathway	ko04146,ko03320
NM_001242443	APBB1IP,RIAM	-5.44111	0.000151257	0.002293	growth factor receptor-bound protein 7 isoform b [Homo sapiens]	Rap1 signaling pathway;Platelet activation	ko04015,ko04611
NM_001261837	PTER,php	-5.43312	0.000151257	0.002293	PREDICTED: phosphotriesterase-related protein isoform X2 [Homo sapiens]	-	-
NR_026699	GLYCTK	-5.43312	0.000151257	0.002293	PREDICTED: glycerate kinase isoform X1 [Homo sapiens]	-	-
NM_001184726	TCN2	-5.43032	0.000151257	0.002293	transcobalamin-2 isoform 2 precursor [Homo sapiens]	Vitamin digestion and absorption	ko04977
NM_001008396	WDHD1,CTF4	-5.39737	0.000151257	0.002293	WD repeat and HMG-box DNA-binding protein 1 isoform 1 [Homo sapiens]	-	-
NM_001243137	PDE8	-5.39737	0.000151257	0.002293	high affinity cAMP-specific and IBMX-insensitive 3',5'-cyclic phosphodiesterase 8A isoform 1 [Homo sapiens]	Purine metabolism	ko00230
NM_001282936	STIL	-5.39737	0.000151257	0.002293	SCL-interrupting locus protein isoform 2 [Homo sapiens]	-	-
NM_001317028	KRAB	-5.39737	0.000151257	0.002293	zinc finger protein 418 isoform b [Homo sapiens]	-	-
NM_001320005	RACGAP1,Tum	-5.39737	0.000151257	0.002293	PREDICTED: rac GTPase-activating protein 1 isoform X1 [Nomascus leucogenys]	-	-
NM_001329633	FBXO46	-5.39737	0.000151257	0.002293	PREDICTED: F-box only protein 46 [Pan paniscus]	-	-
NM_001330380	DNM1L	-5.39737	0.000151257	0.002293	PREDICTED: dynamin-1-like protein isoform X6 [Chlorocebus sabaeus]	Apoptosis - fly;Necroptosis;Mitophagy - yeast;TNF signaling pathway;NOD-like receptor signaling pathway	ko04214,ko04217,ko04139,ko04668,ko04621
NM_001331079	SPICE1	-5.39737	0.000151257	0.002293	spindle and centriole-associated protein 1 isoform b [Homo sapiens]	-	-
NM_001349151	B3GALNT1,B3GALT3	-5.39737	0.000151257	0.002293	PREDICTED: UDP-GalNAc:beta-1,3-N-acetylgalactosaminyltransferase 1 isoform X1 [Homo sapiens]	Glycosphingolipid biosynthesis - globo and isoglobo series;Glycosphingolipid biosynthesis - lacto and neolacto series	ko00603,ko00601
NM_145800	SEPT6_8_11	-5.39737	0.000151257	0.002293	PREDICTED: septin-6 isoform X2 [Sus scrofa]	-	-
NR_135107	AMBRA1	-5.39737	0.000151257	0.002293	S100PBP, partial [synthetic construct]	Autophagy - animal;Mitophagy - animal	ko04140,ko04137
NR_130747	CHRD	-5.37873	0.000151257	0.002293	FLJ00220 protein, partial [Homo sapiens]	TGF-beta signaling pathway	ko04350
NR_135080	HELB	-5.37666	0.000151257	0.002293	DNA helicase B [Homo sapiens]	-	-
NM_001144943	RAB34	-1.4991	0.00015134	0.00229331	ras-related protein Rab-34 isoform 5 [Homo sapiens]	-	-
NM_181868	APAF1	-1.7591	0.000154992	0.00234669	apoptotic protease-activating factor 1 isoform d [Homo sapiens]	Apoptosis;Apoptosis - fly;Apoptosis - multiple species;p53 signaling pathway	ko04210,ko04214,ko04215,ko04115
NM_001256585	MGLL	-1.74579	0.000154992	0.00234669	monoglyceride lipase isoform 3 [Homo sapiens]	Glycerolipid metabolism;Regulation of lipolysis in adipocyte;Retrograde endocannabinoid signaling	ko00561,ko04923,ko04723
NM_015990	KLHL1_4_5	1.73215	0.000156096	0.00236242	kelch-like protein 5 isoform 1 [Homo sapiens]	-	-
NM_001242673	E3.3.1.1,ahcY	2.93949	0.000157625	0.00238258	PREDICTED: putative adenosylhomocysteinase 2 isoform X2 [Aotus nancymaae]	Cysteine and methionine metabolism	ko00270
NM_024800	NEK	-2.74585	0.000157625	0.00238258	NIMA-related kinase 11L [Homo sapiens]	-	-
NM_002401	MAP3K3,MEKK3	-1.49997	0.000160837	0.00242811	mitogen-activated protein kinase kinase kinase 3 isoform 2 [Homo sapiens]	MAPK signaling pathway;GnRH signaling pathway;Neurotrophin signaling pathway	ko04010,ko04912,ko04722
NM_001324297	BRPF1	-2.12099	0.000161127	0.00242845	PREDICTED: protein AF-10 isoform X2 [Myotis brandtii]	-	-
NR_052852	MARCKSL1,MRP	-2.05465	0.000161127	0.00242845	PREDICTED: MARCKS-related protein [Papio anubis]	Fc gamma R-mediated phagocytosis	ko04666
NM_001317136	PFKFB4	-1.92565	0.000161127	0.00242845	6-phosphofructo-2-kinase/fructose-2,6-bisphosphatase 4 isoform d [Homo sapiens]	AMPK signaling pathway;Fructose and mannose metabolism	ko04152,ko00051
NM_001324197	AIP4,ITCH	1.71047	0.000162152	0.0024429	E3 ubiquitin-protein ligase Itchy homolog isoform 1 [Homo sapiens]	Endocytosis;TNF signaling pathway;Ubiquitin mediated proteolysis	ko04144,ko04668,ko04120
NM_001308162	SP100	2.06022	0.000165048	0.00248343	nuclear body protein SP140-like protein isoform 2 [Homo sapiens]	-	-
NM_003494	DYSF	1.97165	0.000165048	0.00248343	dysferlin isoform 8 [Homo sapiens]	-	-
NR_136657	SNAP47	-3.26265	0.000165345	0.00248585	synaptosomal-associated protein 47 isoform c [Homo sapiens]	-	-
NM_014881	DCLRE1A,SNM1A,PSO2	1.70215	0.000166149	0.00249691	DNA cross-link repair 1A protein [Homo sapiens]	-	-
NM_001010932	HGF	1.70835	0.000169629	0.00254709	hepatocyte growth factor isoform 3 preproprotein [Homo sapiens]	Focal adhesion;PI3K-Akt signaling pathway;Rap1 signaling pathway;Ras signaling pathway;Cytokine-cytokine receptor interaction	ko04510,ko04151,ko04015,ko04014,ko04060
NR_073095	nagB,GNPDA	2.53646	0.000169808	0.00254769	PREDICTED: LOW QUALITY PROTEIN: glucosamine-6-phosphate isomerase 2 [Physeter catodon]	Amino sugar and nucleotide sugar metabolism	ko00520
NM_001346248	TSC2	1.95484	0.00017187	0.00257756	ral GTPase-activating protein subunit alpha-1 isoform 5 [Homo sapiens]	p53 signaling pathway;Autophagy - animal;AMPK signaling pathway;PI3K-Akt signaling pathway;Phospholipase D signaling pathway;mTOR signaling pathway;Longevity regulating pathway - mammal;Insulin signaling pathway;Thyroid hormone signaling pathway	ko04115,ko04140,ko04152,ko04151,ko04072,ko04150,ko04211,ko04910,ko04919
NM_001290076	CARD6	1.75172	0.000174674	0.00261853	up-regulator of cell proliferation isoform 3 [Homo sapiens]	NOD-like receptor signaling pathway	ko04621
NM_001024683	KRAB	-2.35727	0.00017596	0.00263562	zinc finger protein 688 isoform b [Homo sapiens]	-	-
NM_003667	LGR5,GPR49	2.16274	0.00017596	0.00263562	leucine-rich repeat-containing G-protein coupled receptor 5 isoform 1 precursor [Homo sapiens]	-	-
NM_001329653	KRAB	-2.65832	0.000177014	0.00264815	zinc finger protein 25 (KOX 19) [Homo sapiens]	-	-
NM_001308334	RPGRIP1L	-1.73071	0.000180184	0.00269335	protein fantom isoform c [Homo sapiens]	-	-
NM_015075	IQSEC	-1.84111	0.000180478	0.00269553	IQ motif and SEC7 domain-containing protein 2 isoform 2 [Homo sapiens]	Endocytosis	ko04144
NM_007294	BRCA1	-1.69493	0.000180478	0.00269553	breast cancer type 1 susceptibility protein isoform 1 [Homo sapiens]	PI3K-Akt signaling pathway;Ubiquitin mediated proteolysis;Fanconi anemia pathway;Homologous recombination	ko04151,ko04120,ko03460,ko03440
NM_198855	KRAB	2.39911	0.000180598	0.00269622	zinc finger protein 211 isoform 2 [Homo sapiens]	-	-
NM_001330432	AMBRA1	-2.24184	0.000180819	0.00269842	uncharacterized protein KIAA1841 isoform a [Homo sapiens]	Autophagy - animal;Mitophagy - animal	ko04140,ko04137
NM_001297752	KRAB	-3.81889	0.000181301	0.00270339	zinc finger protein 283 isoform 1 [Homo sapiens]	-	-
NR_136745	PAK3,MRX30	-3.80479	0.000181301	0.00270339	PREDICTED: uncharacterized protein LOC103232965 [Chlorocebus sabaeus]	Regulation of actin cytoskeleton;Focal adhesion;ErbB signaling pathway;Ras signaling pathway;Axon guidance;T cell receptor signaling pathway	ko04810,ko04510,ko04012,ko04014,ko04360,ko04660
NM_001256010	PNPLA8	-1.99482	0.000182662	0.00272256	PREDICTED: calcium-independent phospholipase A2-gamma isoform X1 [Homo sapiens]	-	-
NM_001272065	SCOTIN	1.92192	0.00018303	0.00272693	unnamed protein product [Homo sapiens]	p53 signaling pathway	ko04115
NM_014382	E3.6.3.8	1.47874	0.000183251	0.00272911	calcium-transporting ATPase type 2C member 1 isoform 1d [Homo sapiens]	-	-
NM_001256566	F2RL2,PAR3	-1.82703	0.000189108	0.00281518	proteinase-activated receptor 3 isoform 1 precursor [Homo sapiens]	Neuroactive ligand-receptor interaction;Complement and coagulation cascades	ko04080,ko04610
NM_001085454	GIT1	-1.57405	0.00019303	0.00287239	ARF GTPase-activating protein GIT1 isoform 1 [Homo sapiens]	Regulation of actin cytoskeleton;Endocytosis	ko04810,ko04144
NM_001003681	HMG2L1	1.49422	0.000195481	0.00290649	HMG domain-containing protein 4 [Homo sapiens]	-	-
NM_001199207	TFII-I,GTF2I	-1.55113	0.000195666	0.00290804	general transcription factor II-I repeat domain-containing protein 1 isoform 3 [Homo sapiens]	cGMP - PKG signaling pathway;Basal transcription factors	ko04022,ko03022
NM_001308177	NEUR	-1.74266	0.000198169	0.00294284	E3 ubiquitin-protein ligase NEURL1B isoform hNEUR2-deltaNHR1 [Homo sapiens]	-	-
NM_002075	GNB3	-1.65134	0.000198314	0.00294378	guanine nucleotide-binding protein G(I)/G(S)/G(T) subunit beta-3 isoform 1 [Homo sapiens]	Apelin signaling pathway;PI3K-Akt signaling pathway;Ras signaling pathway;Circadian entrainment;Chemokine signaling pathway;Cholinergic synapse;Dopaminergic synapse;GABAergic synapse;Glutamatergic synapse;Retrograde endocannabinoid signaling;Serotonergic synapse;Taste transduction	ko04371,ko04151,ko04014,ko04713,ko04062,ko04725,ko04728,ko04727,ko04724,ko04723,ko04726,ko04742
NM_001322382	ENTPD5_6	-2.94652	0.000198688	0.00294814	PREDICTED: ectonucleoside triphosphate diphosphohydrolase 6 isoform X6 [Homo sapiens]	Purine metabolism;Pyrimidine metabolism	ko00230,ko00240
NM_001270728	BCL2L13,BCL-RAMBO	1.95596	0.000200672	0.00297514	unnamed protein product [Homo sapiens]	Mitophagy - animal	ko04137
NM_001166108	TTN	1.94294	0.000200672	0.00297514	PREDICTED: palladin isoform X8 [Homo sapiens]	-	-
NM_001170460	CDK16,PCTK1	1.90446	0.000202493	0.00300092	cyclin-dependent kinase 16 isoform 3 [Homo sapiens]	-	-
NM_173073	SLC35C2	1.60225	0.000203	0.0030072	unnamed protein product [Homo sapiens]	-	-
NM_001301032	SLC24A1,NCKX1	1.7225	0.000203265	0.00300991	KIAA0702 protein, partial [Homo sapiens]	Phototransduction	ko04744
NM_014750	DLGAP5,DLG7	-1.58875	0.000205231	0.00303655	disks large-associated protein 5 isoform a [Homo sapiens]	-	-
NM_133337	DYSF	1.53491	0.000206154	0.00304897	myoferlin isoform b [Homo sapiens]	-	-
NM_015272	RPGRIP1L	1.61038	0.000206885	0.00305853	protein fantom isoform a [Homo sapiens]	-	-
NM_001291581	RABEP1	-2.05839	0.000207021	0.0030593	rab GTPase-binding effector protein 1 isoform 3 [Homo sapiens]	Endocytosis	ko04144
NM_001031733	CALM	-1.77886	0.000207285	0.00306195	calmodulin-like protein 4 isoform 2 [Homo sapiens]	Oocyte meiosis;Apelin signaling pathway;Calcium signaling pathway;MAPK signaling pathway - plant;Phosphatidylinositol signaling system;Rap1 signaling pathway;Ras signaling pathway;cAMP signaling pathway;cGMP - PKG signaling pathway;Adrenergic signaling in cardiomyocytes;Vascular smooth muscle contraction;Gastric acid secretion;Salivary secretion;Aldosterone synthesis and secretion;Estrogen signal…	ko04114,ko04371,ko04020,ko04016,ko04070,ko04015,ko04014,ko04024,ko04022,ko04261,ko04270,ko04971,ko04970,ko04925,ko04915,ko04922,ko04912,ko04910,ko04916,ko04921,ko04924,ko04713,ko04626,ko04728,ko04720,ko04722,ko04750,ko04740,ko04744,ko04745
NM_001329444	PPP1R16A,MYPT3	-1.5255	0.000211368	0.00312101	Homo sapiens protein phosphatase 1, regulatory (inhibitor) subunit 16A, partial [synthetic construct]	-	-
NM_001330375	HLF	-1.59188	0.000212286	0.00313328	hepatic leukemia factor, isoform CRA_c, partial [Mus musculus]	Circadian rhythm - fly	ko04711
NM_001100424	AMBRA1	1.46089	0.000212967	0.00313952	PREDICTED: SPATS2-like protein isoform X3 [Homo sapiens]	Autophagy - animal;Mitophagy - animal	ko04140,ko04137
NM_018907	PCDHA	2.19834	0.000213407	0.00314346	protocadherin alpha-4 isoform 1 precursor [Homo sapiens]	-	-
NM_001258446	TOP1	-1.786	0.00021738	0.00319938	PREDICTED: DNA topoisomerase I, mitochondrial isoform X6 [Papio anubis]	-	-
NM_001256484	EPHX2	2.8796	0.00021958	0.00322932	Homo sapiens epoxide hydrolase 2, cytoplasmic, partial [synthetic construct]	Peroxisome;Arachidonic acid metabolism;Chloroalkane and chloroalkene degradation	ko04146,ko00590,ko00625
NM_001321524	KRAB	2.1767	0.00021968	0.00322932	zinc finger protein 845 [Homo sapiens]	-	-
NM_001203248	EZH2	-2.11506	0.00021968	0.00322932	PREDICTED: histone-lysine N-methyltransferase EZH2 isoform X2 [Chlorocebus sabaeus]	Lysine degradation	ko00310
NM_000935	PLOD2	1.5185	0.000220551	0.00324007	procollagen-lysine, 2-oxoglutarate 5-dioxygenase 2 isoform b variant, partial [Homo sapiens]	Lysine degradation	ko00310
NR_123713	RAD52	-1.90992	0.000220679	0.00324007	recombination protein RAD52 [Homo sapiens]	Homologous recombination	ko03440
NM_001165962	rnz	-1.80966	0.000220679	0.00324007	zinc phosphodiesterase ELAC protein 2 isoform 3 [Homo sapiens]	RNA transport	ko03013
NM_001257181	SLC20A,PIT	1.55331	0.000225287	0.00330639	sodium-dependent phosphate transporter 2 [Homo sapiens]	-	-
NM_013958	NRG1	-2.2607	0.000225614	0.00330852	pro-neuregulin-1, membrane-bound isoform isoform HRG-beta3 [Homo sapiens]	ErbB signaling pathway	ko04012
NM_001035247	UFD1	-2.23287	0.000225614	0.00330852	PREDICTED: ubiquitin fusion degradation protein 1 homolog isoform X1 [Ictidomys tridecemlineatus]	Protein processing in endoplasmic reticulum	ko04141
NM_006969	KRAB	-1.6848	0.000226336	0.00331776	PREDICTED: LOW QUALITY PROTEIN: zinc finger protein 28 [Pan troglodytes]	-	-
NM_032679	KRAB	-1.87246	0.000228295	0.00334514	zinc finger protein 577 isoform a [Homo sapiens]	-	-
NM_001168	BIRC5	-1.45348	0.000230823	0.00338012	baculoviral IAP repeat-containing protein 5 [Macaca fascicularis]	Apoptosis;Apoptosis - multiple species;Hippo signaling pathway	ko04210,ko04215,ko04390
NM_001345922	POLK	-2.30353	0.00023087	0.00338012	DNA polymerase kappa isoform 1 [Homo sapiens]	Fanconi anemia pathway	ko03460
NM_001170407	CDK1,CDC2	-2.82434	0.00023124	0.00338012	hypothetical protein, partial [synthetic construct]	Cell cycle;Oocyte meiosis;p53 signaling pathway;Gap junction;Progesterone-mediated oocyte maturation	ko04110,ko04114,ko04115,ko04540,ko04914
NM_001242589	TREM1	-2.80684	0.00023124	0.00338012	triggering receptor expressed on myeloid cells 1 isoform 2 precursor [Homo sapiens]	-	-
NM_001030287	ATF3,LRF1	2.74014	0.00023124	0.00338012	PREDICTED: cyclic AMP-dependent transcription factor ATF-3 [Chlorocebus sabaeus]	-	-
NM_001286643	MTERFD	2.56136	0.00023124	0.00338012	transcription termination factor 3, mitochondrial isoform 2 precursor [Homo sapiens]	-	-
NM_004358	CDC25B	-1.71543	0.000233737	0.00341525	M-phase inducer phosphatase 2 isoform 2 [Homo sapiens]	Cell cycle;MAPK signaling pathway;Progesterone-mediated oocyte maturation	ko04110,ko04010,ko04914
NM_001316990	CEP95	-2.08877	0.000234841	0.00342617	centrosomal protein of 95 kDa isoform 1 [Homo sapiens]	-	-
NM_001145261	NCOA4,PTC3	2.28349	0.000234956	0.00342617	nuclear receptor coactivator 4 isoform 2 [Homo sapiens]	Ferroptosis	ko04216
NM_001195132	CDKN2A,P16,INK4A	-2.26725	0.000234956	0.00342617	cyclin-dependent kinase inhibitor 2A isoform p16gamma [Homo sapiens]	Cell cycle;p53 signaling pathway	ko04110,ko04115
NM_001286510	SLC35B2,PAPST1	2.19668	0.000234956	0.00342617	adenosine 3'-phospho 5'-phosphosulfate transporter 1 isoform b [Homo sapiens]	-	-
NM_001127696	ATXN3,MJD	-2.6654	0.000236406	0.00344593	ataxin-3 isoform ad [Homo sapiens]	Protein processing in endoplasmic reticulum	ko04141
NM_004087	DLG1	1.64403	0.000237061	0.00345123	disks large homolog 1 isoform 2 [Homo sapiens]	Tight junction;Hippo signaling pathway;Hippo signaling pathway -fly;T cell receptor signaling pathway	ko04530,ko04390,ko04391,ko04660
NM_001297670	RGL1,RGL	1.45287	0.000237074	0.00345123	PREDICTED: ral guanine nucleotide dissociation stimulator-like 1 isoform X3 [Pan paniscus]	Ras signaling pathway	ko04014
NM_005132	REC8L	-2.49988	0.000237149	0.00345123	meiotic recombination protein REC8 homolog [Homo sapiens]	Oocyte meiosis	ko04114
NR_024194	GGA	2.396	0.000237149	0.00345123	unnamed protein product [Homo sapiens]	Lysosome	ko04142
NM_021953	FOXM	-1.43063	0.000237676	0.00345752	Homo sapiens forkhead box M1, partial [synthetic construct]	-	-
[truncated: 1,527 more rows]
